# Supplementary material for: Genome-wide association and integrative analyses of relative handgrip strength identify polygenic determinants of gastrointestinal disorder susceptibility
Source: BMC Gastroenterol. 2026 Jan 27;26:138. doi: 10.1186/s12876-026-04624-9 (PMC12918038; doi:10.1186/s12876-026-04624-9)
Supplement: Supplementary file 2 — Supplementary Material 2: Supplementary table 1. ICD9 and ICD10 codes of diseases in the study. Supplementary table 2. Genomic risk loci table from FUMA. Supplementary table 3. Independent significant SNPs. Supplementary table 4. Lead SNP table. Supplementary table 5. Mapped gene tables (from FUMA). Supplementary table 6. ANNOVAR results. Supplementary table 7. Enrichment analysis using rGreat. Supplementary table 8. Enrichment analysis using gprofiler. Supplementary table 9. Tissue specificity analyses using deTS. Supplementary table 10. Colocalization. Supplementary table 11. TWAS (PrediXcan) results in the skeletal muscle. Supplementary table 12. TWAS (JTI) results in the skeletal muscle. Supplementary table 13. FOCUS credible genes (PIP > 0.9). Supplementary table 14. LDSC genetic correlation. Supplementary table 15. Mendelian randomization using inverse variance weighted (IVW) method. Supplementary table 16. Mendelian randomization using weighted median method. Supplementary table 17. Mendelian randomization using MR-Egger method. Supplementary table 18. Pleiotropic analyses in Mendelian randomization. Supplementary table 19. Heterogeneity analyses in Mendelian randomization. Supplementary table 20. Logistic regression of RHGS PRS on the disease risks. Supplementary table 21. Cox regression of RHGS PRS on the disease risks. Supplementary table 22. Logistic regression of RHGS measures on the disease risks. Supplementary table 23. Cox regression of RHGS measure on the disease risks. Supplementary table 24. Logistic regression of RHGS measures on the disease risks in the rest of 30% population. Supplementary table 25. Cox regression of RHGS measures on the disease risks in the rest of 30% population. [file 12876_2026_4624_MOESM2_ESM.xlsx]

## Sheet: SP1. disease ICD codes
Supplementary table 1. ICD9 and ICD10 codes of diseases in the study
Disease	ICD9	ICD10
Abdominal hernia	550, 5500, 5501, 5509, 551, 5510, 5511, 5512, 5513, 5518, 5519, 552, 5520, 5521, 5522, 5523, 5528, 5529, 553, 5530, 5531, 5532, 5533, 5538, 5539	K40, K400, K401, K402, K403, K404, K409, K41, K410, K411, K412, K413, K414, K419, K42, K420, K421, K429, K43, K430, K431, K432, K433, K434, K435, K436, K437, K439, K44, K440, K441, K449, K45, K450, K451, K458, K46, K460, K461, K469
Diaphragmatic hernia	5513, 5523, 5533	K44, K440, K441, K449
Diverticular intestine	K570-K579, K575, K574, K578, 7515, 562, 5621, 5698, 751, 5620	562, 56,205,621, 5621, K575, K574, K579, K572, K578, K570, K573, Q438, K57, K571
Peptic ulcer	531, 5310, 5311, 5312, 5313, 5314, 5315, 5316, 5317, 5319	K25, K250, K251, K252, K253, K254, K255, K256, K257, K259, K26, K260, K261, K262, K263, K264, K265, K266, K267, K269
Gastic ulcer	531, 5310, 5311, 5312, 5313, 5314, 5315, 5316, 5317, 5319	K25, K250, K251, K252, K253, K254, K255, K256, K257, K259
Duodenal ulcer	532, 5320, 5321, 5322, 5323, 5324, 5325, 5326, 5327, 5329, 532, 5320, 5321, 5322, 5323, 5324, 5325, 5326, 5327, 5329	K26, K260, K261, K262, K263, K264, K265, K266, K267, K269
Alcoholic fatty liver disease	5710, 5711, 5712, 5710	K70,K700,K701,K702,K703,K704,K709
Non-alcoholic fatty liver disease	5715, 5718, 5719	K7581, K760
Liver fibrosis	57158, 27103, 4562, 571, 5712, 5715, 57150, 57151, 57152, 57158, 57159	K702, K70.2, K717, K71.7, K74, K740, K742, K74.2, K703, K70.3, K717, K71.7, K746, K74.6
end-stage liver disease	K74.6, K76.6, K76.7, I85.0, I85.9, I86.4, I98.2, I98.3, R18, Z94.4, C22.0	K74.6, K76.6, K76.7, I85.0, I85.9, I86.4, I98.2, I98.3, R18, Z94.4, C22.0
liver cancer	155, 1550, 1551, 1552,1977,2115,2308,2353	C22,C220,C221,C222,C223,C224,C227,C229,C787,D015,D134,D376,C861

## Sheet: SP2. Genomic loci
Supplementary table 2. Genomic risk loci table from FUMA
GenomicLocus	uniqID	rsID	chr	pos	p	start	end	nSNPs	nGWASSNPs	nIndSigSNPs	IndSigSNPs	nLeadSNPs	LeadSNPs
1	1:2904634:A:G	rs139603701	1	2904634	3.5e-08	2839664	2921939	8	7	1	rs139603701	1	rs139603701
2	1:10455148:A:G	rs11121559	1	10455148	1.9e-12	10048150	10641803	520	487	11	rs11121559;rs192248643;rs2483678;rs41274456;rs17401588;rs146112447;rs200613200;rs12741973;rs2180184;rs1974293;rs70997221	2	rs11121559;rs200613200
3	1:22491330:C:T	rs2744755	1	22491330	1.8e-08	22489213	22491984	5	5	1	rs2744755	1	rs2744755
4	1:23324356:G:T	rs12036324	1	23324356	4.9e-09	23293972	23551969	224	202	4	rs12036324;rs1123021;rs10799792;rs2806563	1	rs12036324
5	1:32073908:A:G	rs10914451	1	32073908	8.1e-10	32062066	32142684	108	99	3	rs10914451;rs4949456;rs4949448	1	rs10914451
6	1:34804499:A:G	rs1342160	1	34804499	4e-09	34800325	34816045	8	8	1	rs1342160	1	rs1342160
7	1:41457693:A:T	rs61780429	1	41457693	2.1e-09	41457693	41745770	112	110	2	rs61780429;rs796328383	1	rs61780429
8	1:54051924:C:T	rs4926604	1	54051924	3.7e-20	54038536	54123873	123	120	4	rs4926604;rs4927015;rs3013744;rs1474462	1	rs4926604
9	1:88899964:A:C	rs4335354	1	88899964	3e-11	88899058	88950775	46	45	1	rs4335354	1	rs4335354
10	1:118882922:A:T	rs10802024	1	118882922	1.1e-08	118849762	118917956	53	49	1	rs10802024	1	rs10802024
11	1:150513711:A:G	rs7364686	1	150513711	1.2e-12	150247311	150531380	410	370	7	rs7364686;rs41317515;rs11204664;rs113651550;rs834233;rs79343884;rs140534082	1	rs7364686
12	1:155137395:G:T	rs141942982	1	155137395	3.1e-09	155137395	155198264	7	6	1	rs141942982	1	rs141942982
13	1:160160801:C:T	rs150330307	1	160160801	1.8e-15	160160801	160322312	46	44	2	rs150330307;rs16831565	1	rs150330307
14	1:170798444:A:G	rs10753823	1	170798444	1.2e-08	170762680	170895121	10	10	1	rs10753823	1	rs10753823
15	1:176811873:C:T	rs1044299	1	176811873	5.1e-24	176521655	176936307	157	144	8	rs11576869;rs12121068;rs10913200;rs1044299;rs1883431;rs2206318;rs10798487;rs1022523	2	rs11576869;rs1044299
16	1:184035116:A:G	rs1952256	1	184035116	9e-10	184006128	184133269	40	36	1	rs1952256	1	rs1952256
17	1:184672098:A:G	rs78444298	1	184672098	2.3e-09	184672098	185220082	39	37	4	rs78444298;rs12566975;rs35291294;rs12030554	2	rs78444298;rs12566975
18	1:190979192:C:T	rs61818103	1	190979192	8.2e-09	190755937	191117107	161	152	1	rs61818103	1	rs61818103
19	1:201016296:A:G	rs3850625	1	201016296	6.7e-13	200971049	201016296	2	2	2	rs3850625;rs35304341	1	rs3850625
20	1:205686523:G:GT	rs34305872	1	205686523	1.8e-13	205646278	205799987	66	60	4	rs34305872;rs823116;rs767299987;rs2793374	1	rs34305872
21	1:208978857:A:G	rs59270037	1	208978857	1.1e-08	208973877	208994936	24	22	1	rs59270037	1	rs59270037
22	1:213125699:G:T	rs2935213	1	213125699	2.3e-09	213106178	213129663	28	27	1	rs2935213	1	rs2935213
23	1:215524003:A:T	rs931899	1	215524003	4.5e-08	215387455	215641690	131	124	1	rs931899	1	rs931899
24	1:227902472:A:G	rs10916199	1	227902472	3.9e-16	227599079	228051234	398	373	12	rs3000790;rs12128670;rs6426455;rs144589916;rs11484723;rs10916199;rs7517885;rs12138074;rs10916208;rs2313202;rs577856969;rs533207070	2	rs3000790;rs10916199
25	2:23912401:C:T	rs2551347	2	23912401	9.3e-14	23884746	24252417	70	67	3	rs2551347;rs7586023;rs12233033	1	rs2551347
26	2:25041620:C:T	rs1550115	2	25041620	1.4e-22	24687657	25485735	786	740	31	rs55797001;rs11691159;rs934608;rs62140608;rs763597949;rs56293917;rs1550115;rs115583825;rs7576788;rs55633509;rs7569646;rs368027631;rs34932517;rs12623207;rs147734082;rs11884143;rs200648189;rs17046434;rs10865308;rs78961514;rs755204940;rs10164842;rs74752557;rs6734834;rs33951017;rs478222;rs1866146;rs10167567;rs113953597;rs747792;rs5005988	4	rs55797001;rs1550115;rs755204940;rs10167567
27	2:33360848:C:G	rs4670893	2	33360848	1.9e-08	33358079	33361425	5	5	1	rs4670893	1	rs4670893
28	2:40400312:A:G	rs417591	2	40400312	1e-11	40333152	40780858	201	191	5	rs417591;rs1641456;rs13408531;rs745450049;rs11679585	2	rs417591;rs11679585
29	2:42263580:A:G	rs10177811	2	42263580	1.2e-10	42215902	42306258	226	216	4	rs10177811;rs11891679;rs13401919;rs74373248	1	rs10177811
30	2:44215185:A:G	rs13025206	2	44215185	5.4e-17	44116100	44263310	253	237	9	rs13025206;rs11686591;rs11687578;rs774563743;rs11687002;rs147359477;rs376938305;rs6544720;rs7561321	1	rs13025206
31	2:46747657:C:G	rs896209	2	46747657	7.1e-09	46719483	46750693	24	23	1	rs896209	1	rs896209
32	2:59970660:A:C	rs1442883	2	59970660	9.6e-10	59952274	59991047	25	24	2	rs1442883;rs17050409	1	rs1442883
33	2:68436004:A:G	rs150805391	2	68436004	2.9e-14	68354673	68477949	24	24	1	rs150805391	1	rs150805391
34	2:70720070:C:T	rs3771498	2	70720070	7.9e-20	70580917	70732852	206	196	10	rs1478645;rs10184411;rs10180712;rs11689828;rs930655;rs12477771;rs3771498;rs10182620;rs2278791;rs3755382	2	rs1478645;rs3771498
35	2:99692373:A:T	rs10193039	2	99692373	3.1e-12	99392745	99921835	380	354	5	rs10193039;rs17760028;rs549685754;rs13028500;rs10206119	1	rs10193039
36	2:135607853:T:TC	rs201349125	2	135607853	1.2e-21	135284038	136822267	1034	965	33	rs201349125;rs11441014;rs780348423;rs76913840;rs551173090;rs573714344;rs183174136;rs6716446;rs543452646;rs61553758;rs10445686;rs1900741;rs371254079;rs6735329;rs3213943;rs11433453;rs371532801;rs12467770;rs146679147;rs369311382;rs11384847;rs35564151;rs938658;rs55745411;rs6758044;rs376379022;rs58663889;rs1030766;rs373237642;rs773586788;rs35323281;rs2090661;rs74266324	4	rs201349125;rs58663889;rs1030766;rs74266324
37	2:144166523:C:T	rs6430030	2	144166523	3.3e-08	144146675	144248905	15	11	1	rs6430030	1	rs6430030
38	2:152352843:C:G	rs7575451	2	152352843	2.1e-10	152270800	152465805	108	96	3	rs7575451;rs538093509;rs56080930	1	rs7575451
39	2:175241482:C:T	rs6433478	2	175241482	3e-12	174930016	175285979	228	214	6	rs6433478;rs77625597;rs2044469;rs796411235;rs753707433;rs72917533	1	rs6433478
40	2:179254330:C:T	rs1434095	2	179254330	3.2e-10	179254330	179664050	8	8	3	rs1434095;rs66733621;rs2244492	2	rs1434095;rs66733621
41	2:199235664:A:C	rs1981612	2	199235664	7.1e-11	199181722	199251210	25	23	2	rs1981612;rs4850842	1	rs1981612
42	2:201137782:C:T	rs17630248	2	201137782	1.4e-11	200741418	201253956	52	49	4	rs17530572;rs2189472;rs17630248;rs3739118	2	rs17530572;rs17630248
43	2:203151763:A:T	rs7585867	2	203151763	6.8e-09	202968809	203450887	220	196	1	rs7585867	1	rs7585867
44	2:204385054:C:CA	rs33931481	2	204385054	6.5e-09	203870951	204416255	78	73	1	rs33931481	1	rs33931481
45	2:218150948:C:G	rs10205394	2	218150948	1.1e-11	218109403	218154042	84	78	3	rs10205394;rs12622529;rs2194747	1	rs10205394
46	2:219884484:A:G	rs12464687	2	219884484	1.4e-08	219871890	220006130	103	97	1	rs12464687	1	rs12464687
47	2:233712226:C:CACA	rs760157231	2	233712226	2.4e-08	233557043	233727071	123	117	1	rs760157231	1	rs760157231
48	3:13785867:A:G	rs2974391	3	13785867	7.9e-10	13733624	13824478	51	48	1	rs2974391	1	rs2974391
49	3:38574491:A:G	rs6792762	3	38574491	1.7e-09	38435023	38574491	187	179	1	rs6792762	1	rs6792762
50	3:53103155:C:T	rs2564924	3	53103155	1.5e-15	52849549	53174638	372	351	6	rs2564924;rs2564958;rs74496775;rs376537338;rs2878762;rs58412350	1	rs2564924
51	3:71164965:A:G	rs71298370	3	71164965	6e-11	71127045	71684845	119	114	7	rs17008195;rs80190719;rs71298370;rs57963523;rs10658352;rs4677611;rs1529675	4	rs17008195;rs71298370;rs57963523;rs1529675
52	3:72397279:A:G	rs9809116	3	72397279	2.6e-08	72396902	72413738	3	3	1	rs9809116	1	rs9809116
53	3:85517752:A:G	rs62250716	3	85517752	3.3e-09	85517112	85699040	85	77	2	rs62250716;rs375797692	1	rs62250716
54	3:132119691:A:T	rs115771255	3	132119691	6.7e-09	132119691	132421998	47	43	1	rs115771255	1	rs115771255
55	3:141121814:A:C	rs2871960	3	141121814	2e-17	141063953	141154542	73	69	5	rs145903488;rs2871960;rs13066993;rs13098180;rs73872710	2	rs145903488;rs2871960
56	3:158059019:C:T	rs1095642	3	158059019	5.7e-09	157830916	158284681	306	297	1	rs1095642	1	rs1095642
57	3:169154511:A:T	rs1528293	3	169154511	9.4e-09	169091253	169192040	50	47	1	rs1528293	1	rs1528293
58	3:183996484:C:CTTTCTTCT	rs769387889	3	183996484	3.8e-09	183976103	184046042	21	20	3	rs769387889;rs11545169;rs4912537	2	rs769387889;rs4912537
59	3:185548663:A:G	rs2194411	3	185548663	9.2e-10	185490184	185548663	2	2	1	rs2194411	1	rs2194411
60	3:193503326:C:T	rs9847951	3	193503326	5.5e-09	193486579	193532008	26	26	2	rs9847951;rs6791991	1	rs9847951
61	3:196905773:C:T	rs9843908	3	196905773	6.8e-09	196788438	197025109	130	116	3	rs9843908;rs13060782;rs768257210	1	rs9843908
62	4:1003324:T:TCCGCGCC	rs141275524	4	1003324	4.2e-12	926123	1374919	116	109	5	rs141275524;rs66808687;rs113289555;rs111391498;rs1250129	2	rs141275524;rs111391498
63	4:7847892:C:G	rs35609019	4	7847892	3.2e-09	7847892	7908295	45	44	1	rs35609019	1	rs35609019
64	4:10655218:A:G	rs12233843	4	10655218	1.1e-09	10604166	10695102	69	65	2	rs12233843;rs4470617	1	rs12233843
65	4:17967114:A:G	rs34588175	4	17967114	2.3e-24	17779295	18053698	441	404	12	rs2707450;rs17460323;rs2610986;rs6837198;rs740672;rs17526868;rs34588175;rs111736026;rs1993638;rs570256832;rs113474791;rs112570672	2	rs2707450;rs34588175
66	4:30863804:A:G	rs13150083	4	30863804	1.1e-11	30536826	31000008	188	180	4	rs13150083;rs554698491;rs7657558;rs12498696	1	rs13150083
67	4:38659594:A:G	rs34722008	4	38659594	3.5e-08	38577660	38716721	39	35	1	rs34722008	1	rs34722008
68	4:84508448:A:G	rs151010160	4	84508448	1.7e-08	84490511	84508448	2	1	1	rs151010160	1	rs151010160
69	4:103188709:C:T	rs13107325	4	103188709	2.3e-21	102702364	103388441	383	364	15	rs114614648;rs13119516;rs13113094;rs376206821;rs139919861;rs35860392;rs13136118;rs567472987;rs13107325;rs13109272;rs230489;rs17199964;rs34592089;rs6855246;rs11941622	2	rs114614648;rs13107325
70	4:145560166:A:C	rs62346126	4	145560166	7.7e-15	145560166	146174921	23	22	3	rs62346126;rs1844428;rs146087803	1	rs62346126
71	4:154846407:A:G	rs13140307	4	154846407	6.1e-09	154772660	154864139	131	129	3	rs13140307;rs17371852;rs997850	1	rs13140307
72	5:39402647:C:T	rs6882168	5	39402647	3.4e-09	39390121	39417846	10	10	1	rs6882168	1	rs6882168
73	5:52971209:G:T	rs256100	5	52971209	3.1e-09	52664692	53174835	306	271	7	rs11434298;rs10471865;rs78539666;rs256100;rs4865786;rs753776076;rs10057745	2	rs11434298;rs256100
74	5:64551505:C:T	rs57202672	5	64551505	2.8e-09	64509679	64596615	67	58	1	rs57202672	1	rs57202672
75	5:67820946:G:T	rs13356200	5	67820946	1.5e-11	67762172	67850860	94	91	3	rs13356200;rs706723;rs11398685	1	rs13356200
76	5:88275333:G:GT	rs553541955	5	88275333	5.5e-10	88269416	88430633	142	133	2	rs553541955;rs1864180	1	rs553541955
77	5:102338739:C:G	rs78408340	5	102338739	2.8e-14	101740364	103515478	59	46	5	rs78408340;rs545802032;rs146640831;rs76160968;rs11738624	3	rs78408340;rs76160968;rs11738624
78	5:104039563:A:ATG	rs147324766	5	104039563	3e-10	103783801	104089064	316	293	3	rs147324766;rs323509;rs2431112	1	rs147324766
79	5:131707429:A:G	rs2631360	5	131707429	3.1e-19	129737723	131835395	706	667	29	rs4705885;rs34651124;rs2526303;rs440970;rs17674015;rs5871399;rs4706015;rs72793255;rs283753;rs154487;rs157577;rs2631360;rs374457037;rs6868372;rs10066308;rs2522051;rs112125244;rs17622656;rs41525648;rs708455;rs7733502;rs747836085;rs112951115;rs162890;rs270608;rs199537349;rs569904652;rs4705934;rs441969	3	rs4705885;rs4706015;rs2631360
80	5:132474053:A:T	rs9687371	5	132474053	2.8e-08	132474053	132474055	2	2	1	rs9687371	1	rs9687371
81	5:153321768:A:G	rs286969	5	153321768	1.3e-09	153064994	153321768	40	36	3	rs13169333;rs922234;rs286969	2	rs13169333;rs286969
82	5:168250903:A:G	rs2974438	5	168250903	6.7e-09	168233813	168282813	33	30	1	rs2974438	1	rs2974438
83	5:171195033:A:C	rs249516	5	171195033	1.7e-09	170419512	172108059	106	29	4	rs249516;rs153754;rs12153391;rs150341917	1	rs249516
84	6:2680732:C:T	rs2038760	6	2680732	5.5e-09	2680732	2796774	18	18	2	rs2038760;rs3799239	2	rs2038760;rs3799239
85	6:7719065:C:T	rs11243202	6	7719065	6.2e-19	7680181	7729614	90	88	5	rs11243202;rs36001254;rs270417;rs568163435;rs4960343	1	rs11243202
86	6:15412065:A:C	rs2237149	6	15412065	8e-11	15372094	15659539	100	91	3	rs2237149;rs10660090;rs1076635	1	rs2237149
87	6:18404133:A:C	rs9396861	6	18404133	3.4e-10	18399394	18404133	2	2	1	rs9396861	1	rs9396861
88	6:19839415:C:T	rs41271299	6	19839415	5.1e-10	19838447	19839415	2	2	1	rs41271299	1	rs41271299
89	6:26969421:A:T	rs555962624	6	26969421	1.2e-09	26333574	29277188	127	114	5	rs555962624;rs112546394;rs111816267;rs146384681;rs116825011	3	rs555962624;rs146384681;rs116825011
90	6:33805290:C:G	rs12192981	6	33805290	7.1e-09	33798590	33815924	48	45	1	rs12192981	1	rs12192981
91	6:34569814:C:T	rs9469813	6	34569814	2e-09	34549107	35400919	209	191	3	rs9469813;rs3734254;rs35542919	2	rs9469813;rs35542919
92	6:73171881:A:G	rs1572209	6	73171881	4.8e-10	72691405	73171881	119	115	7	rs1572209;rs62408077;rs2807504;rs150640131;rs2999983;rs746461232;rs1572208	1	rs1572209
93	6:81046299:A:G	rs2322754	6	81046299	6.7e-09	81031889	81066695	154	143	1	rs2322754	1	rs2322754
94	6:105378954:C:T	rs7759938	6	105378954	6.5e-14	105347985	105475254	102	90	4	rs7759938;rs370667791;rs9391252;rs11386601	1	rs7759938
95	6:126851160:C:T	rs1490384	6	126851160	1e-09	126659043	127080700	252	226	2	rs1490384;rs796915017	1	rs1490384
96	6:130374461:A:T	rs7740107	6	130374461	2.4e-24	130321899	130422142	143	136	8	rs7740107;rs111761261;rs12197047;rs35333288;rs7755589;rs10522335;rs113898003;rs59084494	1	rs7740107
97	6:132380895:C:T	rs9493175	6	132380895	2.6e-11	132313705	132435152	74	72	1	rs9493175	1	rs9493175
98	6:150045493:T:TG	rs80147756	6	150045493	2e-11	149649429	150247076	597	559	6	rs80147756;rs1807815;rs756179016;rs531479946;rs35728415;rs9485397	1	rs80147756
99	6:155632844:C:T	rs721101	6	155632844	6.8e-11	155547800	155649889	105	100	8	rs549301080;rs324361;rs192525559;rs5001602;rs9371881;rs11751128;rs721101;rs9384308	2	rs549301080;rs721101
100	6:158809708:A:G	rs341141	6	158809708	4.4e-09	158788088	158947672	57	47	2	rs341141;rs139901797	2	rs341141;rs139901797
101	7:2121156:A:G	rs1558461	7	2121156	2.1e-08	2025904	2159777	4	3	1	rs1558461	1	rs1558461
102	7:2830498:C:T	rs7790322	7	2830498	1.1e-10	2752152	2902890	158	144	3	rs7790322;rs3830624;rs798560	1	rs7790322
103	7:4710677:A:G	rs12673062	7	4710677	4.1e-08	4680614	4718949	31	31	1	rs12673062	1	rs12673062
104	7:8075222:A:G	rs7808399	7	8075222	3.6e-08	8006998	8117636	54	54	1	rs7808399	1	rs7808399
105	7:19009810:C:T	rs993082	7	19009810	1.4e-15	18977047	19030632	16	15	4	rs993082;rs543846235;rs17140345;rs10486327	1	rs993082
106	7:23122239:A:T	rs11769549	7	23122239	9.8e-10	23109316	23395986	16	13	3	rs11769549;rs76497142;rs274062	2	rs11769549;rs274062
107	7:27557530:G:GA	rs35091555	7	27557530	1e-08	27550633	27906983	134	128	3	rs35091555;rs6948467;rs17155928	1	rs35091555
108	7:39303296:C:T	rs4621706	7	39303296	2.5e-15	39090684	39464732	216	209	9	rs7778299;rs7803411;rs4621706;rs79682948;rs4549685;rs2024103;rs111066305;rs73126493;rs10257516	2	rs7778299;rs4621706
109	7:46577056:A:G	rs723149	7	46577056	2.3e-11	46248354	46577056	225	214	6	rs555424884;rs1385937;rs11766673;rs723149;rs4392803;rs4128846	2	rs555424884;rs723149
110	7:99948659:G:T	rs112698075	7	99948659	8.9e-11	99752566	100111776	246	234	5	rs112698075;rs11771799;rs548768523;rs11772580;rs12113113	1	rs112698075
111	7:120761042:A:C	rs78333001	7	120761042	1.7e-10	120636367	120907715	314	302	7	rs74608755;rs66729951;rs78333001;rs35789132;rs35308653;rs17284988;rs2968349	2	rs74608755;rs78333001
112	7:140499107:C:T	rs10487888	7	140499107	2e-10	140330281	140804805	216	204	4	rs10487888;rs9886260;rs269246;rs11768253	1	rs10487888
113	7:150542515:G:T	rs6977081	7	150542515	3.7e-17	150502075	150543967	102	99	4	rs6977081;rs887587;rs12703101;rs59723160	1	rs6977081
114	8:22603454:C:T	rs59116179	8	22603454	3.9e-09	22600953	22603638	7	7	1	rs59116179	1	rs59116179
115	8:57665019:G:T	rs4737446	8	57665019	2.9e-11	57568540	57668375	27	25	2	rs4737446;rs7829930	1	rs4737446
116	8:78827617:C:T	rs1486925	8	78827617	9.9e-09	78644605	78832128	132	122	1	rs1486925	1	rs1486925
117	8:86387530:G:GT	rs11411758	8	86387530	1.2e-08	86264975	86415184	74	70	1	rs11411758	1	rs11411758
118	8:89371069:C:T	rs6984041	8	89371069	4.2e-11	89205162	89686565	568	534	3	rs6984041;rs3105403;rs568399841	1	rs6984041
119	8:110350921:A:G	rs34824085	8	110350921	1.4e-10	110350921	110551839	12	11	1	rs34824085	1	rs34824085
120	9:4289050:A:C	rs7034200	9	4289050	3.1e-08	4282536	4296430	23	22	1	rs7034200	1	rs7034200
121	9:16430783:A:C	rs12005952	9	16430783	8.1e-09	16430783	16430783	1	1	1	rs12005952	1	rs12005952
122	9:20691002:A:C	rs4399021	9	20691002	1.2e-08	20663847	20691002	12	12	1	rs4399021	1	rs4399021
123	9:29874517:G:T	rs78248557	9	29874517	1.1e-08	29469863	29874517	4	4	2	rs78248557;rs72713282	1	rs78248557
124	9:97501201:C:T	rs74587545	9	97501201	5.3e-09	97419118	97824566	219	207	3	rs74587545;rs356129;rs57168878	1	rs74587545
125	9:99084793:C:T	rs111821073	9	99084793	2.9e-12	99084471	99282269	198	184	2	rs111821073;rs10820727	1	rs111821073
126	9:104363423:C:T	rs35572409	9	104363423	7.1e-09	104281037	104377036	13	12	2	rs35572409;rs139715851	1	rs35572409
127	9:117048205:C:T	rs2636877	9	117048205	1.5e-08	117048205	117053961	5	5	1	rs2636877	1	rs2636877
128	9:118802375:A:G	rs116922558	9	118802375	2.4e-10	118802375	118882476	3	3	1	rs116922558	1	rs116922558
129	9:119345083:C:T	rs7856625	9	119345083	3e-15	119183128	119489805	155	146	6	rs7856625;rs5900225;rs10983323;rs12554458;rs1861882;rs4837613	1	rs7856625
130	9:127711321:A:G	rs7040520	9	127711321	4.7e-11	127606459	128456117	347	319	5	rs7040520;rs34369784;rs360197;rs34507484;rs7855973	2	rs7040520;rs34507484
131	9:131888116:A:G	rs10988217	9	131888116	3e-12	131838821	131978667	200	189	7	rs10988217;rs753932088;rs147199847;rs10988239;rs28365587;rs10819462;rs10988209	1	rs10988217
132	9:133452158:C:T	rs7040344	9	133452158	1.7e-09	133423184	133501018	63	55	1	rs7040344	1	rs7040344
133	9:136153875:C:T	rs651007	9	136153875	7.2e-10	136132908	136155000	59	55	2	rs651007;rs8176719	1	rs651007
134	9:136951437:G:GT	rs35756590	9	136951437	6e-11	136876021	136974020	73	66	2	rs35756590;rs467379	1	rs35756590
135	10:5727292:G:T	rs35236379	10	5727292	4.5e-08	5726821	5831361	7	6	1	rs35236379	1	rs35236379
136	10:21916728:C:T	rs1243182	10	21916728	2.9e-08	21766969	22288132	176	164	1	rs1243182	1	rs1243182
137	10:24860913:A:G	rs12412806	10	24860913	3.2e-09	24860913	25056705	24	22	1	rs12412806	1	rs12412806
138	10:63754553:A:ATGATATAAGCACAGAATT	rs199874921	10	63754553	8e-09	63718479	63754553	26	25	1	rs199874921	1	rs199874921
139	10:79650351:C:G	rs2004382	10	79650351	6.9e-09	79526766	79703255	87	83	1	rs2004382	1	rs2004382
140	10:81236995:A:AT	rs377074516	10	81236995	2.3e-12	81215866	81372502	358	343	10	rs377074516;rs768312451;rs71034242;rs1250948;rs2261463;rs61860547;rs57162467;rs7909837;rs1923371;rs1923371	1	rs377074516
141	10:99001779:A:T	rs11595634	10	99001779	4.5e-13	98974707	99123332	171	164	4	rs11595634;rs61861843;rs554482236;rs35815893	1	rs11595634
142	10:104487871:C:T	rs2265309	10	104487871	2.5e-11	103963397	104962011	622	579	7	rs2273555;rs113833195;rs10883733;rs12414407;rs2265309;rs60459635;rs10883816	3	rs2273555;rs113833195;rs2265309
143	10:116138744:A:G	rs4751671	10	116138744	2.2e-08	116127780	116141629	10	10	1	rs4751671	1	rs4751671
144	10:130837274:C:T	rs374532236	10	130837274	1.7e-30	130801822	130842093	13	13	6	rs374532236;rs10829553;rs11598539;rs4751041;rs1563039;rs12356830	1	rs374532236
145	11:2169014:A:G	rs10770125	11	2169014	7.5e-09	2159248	2173447	8	6	1	rs10770125	1	rs10770125
146	11:12841771:C:T	rs12797960	11	12841771	5.9e-11	12719794	12894758	152	136	2	rs12797960;rs7927865	1	rs12797960
147	11:46035466:C:T	rs4237660	11	46035466	4.9e-10	45949201	46051166	33	30	1	rs4237660	1	rs4237660
148	11:47503759:A:AAAAT	rs151331732	11	47503759	7.3e-15	46514517	48379223	511	462	22	rs151331732;rs34074549;rs35862688;rs11039307;rs558273375;rs1878495;rs543916900;rs575906024;rs200526320;rs574820692;rs554894200;rs11039409;rs531905916;rs34973455;rs144562710;rs566199926;rs326217;rs544908564;rs375314312;rs7120413;rs12361415;rs72905558	2	rs151331732;rs72905558
149	11:67024534:C:T	rs7952436	11	67024534	2.8e-30	65715204	67709718	135	123	16	rs71457704;rs1201342;rs35099456;rs56295710;rs112567853;rs35611839;rs566673;rs12287978;rs35685957;rs484358;rs7952436;rs12795957;rs35632190;rs35310616;rs10791902;rs546681598	6	rs71457704;rs35611839;rs35685957;rs7952436;rs10791902;rs546681598
150	11:68189251:G:T	rs661988	11	68189251	2e-09	68165114	68421458	165	156	2	rs661988;rs3867143	1	rs661988
151	11:74378000:G:T	rs11236203	11	74378000	7.6e-26	74264977	74723676	242	226	21	rs76310549;rs72977282;rs72979233;rs17133345;rs76660053;rs34982518;rs35673894;rs4944053;rs11236202;rs7939128;rs11236203;rs56330626;rs7104259;rs4944058;rs2000926;rs1791495;rs372563730;rs200272997;rs11236209;rs117042741;rs11605090	5	rs76310549;rs35673894;rs11236203;rs11236209;rs117042741
152	11:77553638:C:T	rs585721	11	77553638	1.5e-13	77218468	77704282	238	216	11	rs585721;rs571437470;rs7936105;rs10899384;rs7102156;rs12797573;rs11237265;rs12792400;rs11600998;rs35707433;rs59879828	2	rs585721;rs35707433
153	11:133792644:A:G	rs34845616	11	133792644	1.9e-08	133754831	133792644	5	5	1	rs34845616	1	rs34845616
154	12:4384844:G:T	rs76895963	12	4384844	3.2e-12	4384844	4384844	1	1	1	rs76895963	1	rs76895963
155	12:15060253:A:AAAAAT	rs147484722	12	15060253	1.4e-35	14861905	15113976	360	351	16	rs147484722;rs148149515;rs11610243;rs777432612;rs2445370;rs11056245;rs4703;rs10492146;rs7314075;rs12146743;rs11430871;rs772124347;rs11369265;rs12314703;rs2417402;rs117671741	2	rs147484722;rs117671741
156	12:24198793:C:T	rs17405551	12	24198793	6e-11	23991396	24270393	147	135	11	rs7134283;rs2971154;rs16926774;rs80070966;rs10459056;rs4963726;rs17405551;rs12828700;rs71059970;rs1498878;rs12823922	3	rs7134283;rs17405551;rs1498878
157	12:28570576:A:ACAC	rs777372494	12	28570576	1.5e-08	28276626	28699164	558	519	1	rs777372494	1	rs777372494
158	12:46796522:A:C	rs2131371	12	46796522	3.8e-10	46650383	46958209	328	309	2	rs2131371;rs4768696	1	rs2131371
159	12:48412138:A:G	rs11168357	12	48412138	1.5e-13	48316556	48752056	276	262	12	rs11168357;rs61918773;rs10875742;rs4760619;rs111330191;rs10875771;rs4073729;rs10875713;rs3829734;rs1793958;rs11614144;rs12819124	1	rs11168357
160	12:66360164:C:T	rs7970350	12	66360164	5.8e-14	66326943	66376202	23	23	2	rs7970350;rs5798799	1	rs7970350
161	12:79685226:C:T	rs7963801	12	79685226	3.3e-11	79538633	79747487	11	10	2	rs7963801;rs1732664	1	rs7963801
162	12:94090867:A:G	rs10745658	12	94090867	1.6e-08	94090867	94181328	82	79	1	rs10745658	1	rs10745658
163	12:115094260:A:G	rs11067228	12	115094260	5.7e-09	115092173	115111318	17	15	2	rs11067228;rs73196916	1	rs11067228
164	12:121836026:C:T	rs10744761	12	121836026	3.7e-08	121824291	121931864	127	118	1	rs10744761	1	rs10744761
165	12:123445796:A:G	rs11061016	12	123445796	9.4e-09	123339117	123899093	166	150	2	rs11061016;rs112196150	1	rs11061016
166	12:124410529:A:T	rs4575361	12	124410529	7.2e-11	124383813	124496316	123	116	2	rs4575361;rs57316347	1	rs4575361
167	13:51108096:A:G	rs3116601	13	51108096	1.8e-26	50470758	51254712	380	358	25	rs35599370;rs9596226;rs1326122;rs1149851;rs2532972;rs3990187;rs149340;rs201764;rs123378;rs1149827;rs3116601;rs548399088;rs35681675;rs3118917;rs7997464;rs1614726;rs1341635;rs797515;rs71190380;rs190704;rs12872671;rs3118904;rs1239948;rs978332;rs797512	6	rs35599370;rs1326122;rs1149851;rs3116601;rs978332;rs797512
168	14:21583378:A:T	rs10400725	14	21583378	6.5e-12	21538067	21588779	44	37	5	rs10400725;rs8019890;rs12889267;rs12885295;rs12432043	1	rs10400725
169	14:23789955:A:G	rs34074573	14	23789955	1.7e-08	23774916	23948923	11	8	2	rs34074573;rs11621360	2	rs34074573;rs11621360
170	14:27661650:A:G	rs1245463	14	27661650	9.8e-11	27645698	27686205	24	22	1	rs1245463	1	rs1245463
171	14:36536181:A:C	rs398745	14	36536181	1.1e-13	36479003	36712476	437	414	13	rs398745;rs35968564;rs4982332;rs55638843;rs12881133;rs934075;rs7148603;rs34518419;rs10467759;rs7148295;rs367882;rs5807850;rs111303898	2	rs398745;rs111303898
172	14:61072875:C:T	rs10483727	14	61072875	2.8e-09	60789176	61108825	172	162	2	rs10483727;rs530964686	1	rs10483727
173	14:68780647:C:CA	rs3837660	14	68780647	5.9e-10	68728425	68890793	146	143	4	rs3837660;rs10083464;rs12590319;rs754261699	1	rs3837660
174	14:70348141:C:CATAT	rs35230100	14	70348141	6.3e-10	70348141	70348141	1	1	1	rs35230100	1	rs35230100
175	14:75359226:C:T	rs10146501	14	75359226	8e-09	75215224	75359226	7	5	2	rs10146501;rs34464875	1	rs10146501
176	14:80599560:A:AC	rs570879729	14	80599560	3e-08	80597551	80604564	3	3	1	rs570879729	1	rs570879729
177	15:56824086:G:T	rs12708450	15	56824086	1.5e-12	56787709	57586642	615	577	7	rs12708450;rs3858886;rs75072088;rs10518870;rs7496293;rs703235;rs1660964	2	rs12708450;rs1660964
178	15:58336218:C:T	rs4238327	15	58336218	6.7e-11	58188859	58359787	251	237	5	rs4238327;rs4646572;rs1372366;rs2165574;rs12898976	1	rs4238327
179	15:74336633:C:T	rs5742915	15	74336633	1.1e-19	74098312	74492820	297	284	27	rs744618;rs4886717;rs11636136;rs7496005;rs7167367;rs35065985;rs4886761;rs3056314;rs4886470;rs62004866;rs12915342;rs12902040;rs1550436;rs16958477;rs35364449;rs3214695;rs10663510;rs12901885;rs743581;rs752004;rs4886860;rs4886868;rs572865226;rs146031211;rs10910;rs534606048;rs5742915	5	rs744618;rs4886470;rs1550436;rs35364449;rs5742915
180	15:75812474:A:G	rs28610581	15	75812474	5.9e-10	75562091	75932777	143	127	2	rs28610581;rs11636600	1	rs28610581
181	15:77390870:A:G	rs17466480	15	77390870	7.2e-13	77383211	78153528	449	420	8	rs17466480;rs67839374;rs201356313;rs34268901;rs111809986;rs150041430;rs3936093;rs11853098	3	rs17466480;rs111809986;rs3936093
182	15:96887277:A:G	rs12914702	15	96887277	6.9e-11	96884712	96887277	6	6	1	rs12914702	1	rs12914702
183	15:99194896:C:G	rs2871865	15	99194896	3.3e-21	99163089	99241432	90	81	11	rs12917566;rs2871865;rs534783117;rs10902605;rs11247365;rs192664713;rs9920515;rs8024593;rs1573891;rs746223174;rs28409768	2	rs12917566;rs2871865
184	15:100692953:A:G	rs72755233	15	100692953	1.1e-10	100692953	100692953	1	1	1	rs72755233	1	rs72755233
185	16:2156850:A:G	rs2457533	16	2156850	1.1e-16	2087460	2269960	142	132	14	rs2457533;rs34673494;rs2575313;rs258280;rs258281;rs9926191;rs34651031;rs3211995;rs13337626;rs7206195;rs3874648;rs12926160;rs571947118;rs26832	3	rs2457533;rs571947118;rs26832
186	16:11163616:A:G	rs11648019	16	11163616	4.9e-09	11031741	11285678	89	81	1	rs11648019	1	rs11648019
187	16:14392641:C:T	rs246181	16	14392641	2.3e-09	14377400	14443714	40	36	2	rs246181;rs368827656	1	rs246181
188	16:24819806:A:G	rs11647120	16	24819806	1.8e-10	24698903	24879963	52	51	3	rs11647120;rs11419346;rs71375680	1	rs11647120
189	16:28868695:A:G	rs62037364	16	28868695	3.4e-09	28344332	29008079	408	369	2	rs62037364;rs9746702	1	rs62037364
190	16:30792389:C:T	rs35695082	16	30792389	1.1e-09	30592110	30877636	4	4	1	rs35695082	1	rs35695082
191	16:53910261:A:C	rs4784329	16	53910261	1.3e-16	53899008	53961767	41	38	5	rs4784329;rs10852524;rs17222465;rs12933343;rs35549801	2	rs4784329;rs35549801
192	16:69896527:A:G	rs7196917	16	69896527	5.5e-15	69547741	70238297	609	559	17	rs62052823;rs62052824;rs368653984;rs57613728;rs12599648;rs552207250;rs7196917;rs3790076;rs4985451;rs8047818;rs12708902;rs62050606;rs8061221;rs11866219;rs56096139;rs142339190;rs3868138	3	rs62052823;rs7196917;rs3868138
193	16:72114002:C:T	rs217181	16	72114002	8.4e-10	71852833	72114002	82	82	3	rs217181;rs7197967;rs9302633	1	rs217181
194	16:84867404:A:G	rs8055199	16	84867404	1.5e-09	84813400	84945848	46	42	6	rs35555;rs7404347;rs8055199;rs11645145;rs36028059;rs7197751	3	rs35555;rs8055199;rs7197751
195	17:7372637:C:T	rs12942267	17	7372637	1.8e-09	7351479	7437181	54	47	1	rs12942267	1	rs12942267
196	17:27486673:A:G	rs7214252	17	27486673	4.1e-09	27210253	27499881	44	40	3	rs7218743;rs7214252;rs71359272	2	rs7218743;rs7214252
197	17:29206421:G:T	rs6505216	17	29206421	6.1e-11	29164023	29259899	32	29	2	rs6505216;rs368947056	1	rs6505216
198	17:36922196:A:G	rs1043515	17	36922196	1.2e-20	36815939	37026795	111	98	16	rs71138647;rs3833090;rs6503732;rs111757224;rs12941165;rs761810939;rs556482325;rs2075056;rs3785456;rs1043515;rs58476110;rs12941407;rs67144237;rs7501749;rs2075058;rs228283	3	rs71138647;rs761810939;rs1043515
199	17:44330105:A:G	rs79641193	17	44330105	2.5e-17	42681720	44865603	4384	4028	71	rs369102249;rs113630349;rs564768919;rs2529535;rs543696300;rs72828807;rs749397039;rs550987711;rs111572898;rs71275954;rs12937258;rs755547;rs79553250;rs62065776;rs76130710;rs72826852;rs75707322;rs72832859;rs4986167;rs750852230;rs62065782;rs112106588;rs1989803;rs9894577;rs4792858;rs9901941;rs12603813;rs55938136;rs79641193;rs2458203;rs563400909;rs111748739;rs2732699;rs2696531;rs368765726;rs62071638;rs…	6	rs369102249;rs755547;rs72832859;rs9894577;rs55938136;rs79641193
200	17:46676460:A:G	rs10853101	17	46676460	2.5e-14	46045484	47019923	419	396	24	rs10633331;rs4534896;rs8079048;rs11271023;rs2229304;rs2905846;rs11448169;rs71366816;rs35662223;rs62064990;rs4793937;rs553318261;rs4793965;rs7215264;rs41457949;rs10853101;rs11079830;rs9913026;rs1553754;rs66552891;rs35839777;rs35527404;rs9905165;rs2288278	3	rs10633331;rs62064990;rs10853101
201	17:61816194:A:AAATAAT	rs372982779	17	61816194	6.8e-15	61646000	62017421	356	327	8	rs372982779;rs111878479;rs150137643;rs371482171;rs2532111;rs377122391;rs11568828;rs6172	2	rs372982779;rs11568828
202	17:63556402:C:G	rs12452505	17	63556402	1.2e-10	63550026	63561592	9	9	2	rs12452505;rs12452513	1	rs12452505
203	17:64687446:A:G	rs1010544	17	64687446	3.1e-08	64676229	64707598	21	19	1	rs1010544	1	rs1010544
204	17:77784268:C:T	rs2587505	17	77784268	7.7e-11	77768654	77802298	16	14	2	rs2587505;rs1105820	1	rs2587505
205	18:13002309:A:G	rs9964912	18	13002309	1.7e-08	12945310	13164588	116	106	1	rs9964912	1	rs9964912
206	18:20735461:G:T	rs4308051	18	20735461	2.5e-21	20705648	20834307	54	51	7	rs4308051;rs7245326;rs2043439;rs12455370;rs11082304;rs147111272;rs67308509	1	rs4308051
207	18:35138528:T:TG	rs568134398	18	35138528	1.3e-09	35105586	35704191	55	48	1	rs568134398	1	rs568134398
208	18:46843923:C:G	rs12957894	18	46843923	2.5e-15	46558289	46991160	190	179	9	rs12957894;rs8087325;rs11082726;rs833519;rs34125642;rs8086100;rs11662738;rs510201;rs374087638	1	rs12957894
209	18:53273614:A:G	rs635538	18	53273614	4.9e-16	52863279	53466338	89	84	11	rs1942262;rs635538;rs377181240;rs784218;rs1676820;rs1261070;rs2119292;rs2924329;rs3017183;rs2958158;rs658905	2	rs1942262;rs635538
210	18:57846077:C:T	rs663640	18	57846077	2.9e-10	57729069	57912226	162	155	2	rs663640;rs4121765	1	rs663640
211	19:2164351:A:T	rs12985346	19	2164351	9.9e-11	2129473	2226676	102	98	4	rs12985346;rs8108461;rs3815145;rs2301799	1	rs12985346
212	19:4943515:C:T	rs17882933	19	4943515	3e-08	4943515	4949858	4	3	1	rs17882933	1	rs17882933
213	19:8670147:C:T	rs62621197	19	8670147	2.2e-09	8670147	8670147	1	1	1	rs62621197	1	rs62621197
214	19:18392643:C:T	rs41523455	19	18392643	5.9e-12	18383794	18407277	18	17	2	rs41523455;rs12979985	1	rs41523455
215	19:36929280:A:G	rs2967527	19	36929280	1.4e-09	36929256	38473275	600	562	5	rs2967527;rs7250197;rs1667369;rs10403906;rs56277404	2	rs2967527;rs10403906
216	19:45410444:A:G	rs769450	19	45410444	3.3e-09	45385759	45429543	27	27	2	rs769450;rs4803770	1	rs769450
217	19:46002456:G:T	rs3745821	19	46002456	5.2e-11	45961510	46011825	29	25	2	rs3745821;rs35446288	1	rs3745821
218	19:52221213:A:G	rs4363950	19	52221213	7.3e-14	52217951	52232525	22	22	3	rs4363950;rs10401482;rs1551156	1	rs4363950
219	19:55879672:C:T	rs4252548	19	55879672	1.3e-11	55741371	55972983	5	5	3	rs4252548;rs117868499;rs77942969	1	rs4252548
220	20:13262487:C:T	rs719628	20	13262487	1.5e-09	13259045	13266552	16	14	2	rs719628;rs1407339	1	rs719628
221	20:34025756:A:G	rs143384	20	34025756	8.4e-56	32895324	35045660	1944	1775	69	rs573616381;rs34433793;rs11699584;rs371209470;rs774964221;rs6088761;rs6060300;rs35193912;rs572818150;rs11398681;rs2425020;rs2425024;rs2425051;rs7272884;rs8184730;rs539218700;rs369739453;rs570350305;rs73103138;rs10626123;rs4911429;rs535726383;rs71299222;rs6088558;rs11472795;rs571781683;rs13044899;rs530779725;rs6088619;rs7509557;rs757463965;rs6087644;rs67719508;rs11429240;rs71196784;rs13042695;rs78…	8	rs573616381;rs71196784;rs780033733;rs574440893;rs143384;rs11480471;rs6141600;rs142636887
222	20:47555082:A:G	rs11906450	20	47555082	8.3e-16	47411456	47935069	350	337	10	rs11906450;rs755888391;rs34929358;rs58327410;rs755456990;rs2208590;rs532314118;rs6090919;rs5014562;rs201764793	1	rs11906450
223	21:39983448:C:T	rs117870289	21	39983448	9.3e-09	39977076	40074396	41	39	2	rs117870289;rs2226685	2	rs117870289;rs2226685
224	22:30184599:A:G	rs140147	22	30184599	3.5e-08	30111302	30594803	199	193	1	rs140147	1	rs140147
225	22:40611628:A:G	rs138019	22	40611628	6.3e-09	40530052	40725023	70	63	1	rs138019	1	rs138019
226	22:45734860:C:T	rs3788649	22	45734860	8.5e-12	45696695	45764617	45	42	1	rs3788649	1	rs3788649

## Sheet: SP3. IndSigSNPs
Supplementary table 3. Independent significant SNPs
No	GenomicLocus	uniqID	rsID	chr	pos	p	nSNPs	nGWASSNPs
1	1	1:2904634:A:G	rs139603701	1	2904634	3.5e-08	8	7
2	2	1:10235946:C:T	rs2180184	1	10235946	1.7e-08	6	6
3	2	1:10248851:C:G	rs1974293	1	10248851	4.5e-09	124	116
4	2	1:10338204:C:T	rs41274456	1	10338204	1e-09	5	5
5	2	1:10368099:A:G	rs17401588	1	10368099	5.2e-11	50	44
6	2	1:10395899:G:GA	rs70997221	1	10395899	1.9e-09	269	252
7	2	1:10436892:A:AAC	rs146112447	1	10436892	2.2e-10	1	1
8	2	1:10455148:A:G	rs11121559	1	10455148	1.9e-12	29	27
9	2	1:10522158:A:G	rs192248643	1	10522158	3.2e-09	4	4
10	2	1:10543817:A:AC	rs200613200	1	10543817	3.6e-10	77	73
11	2	1:10582047:C:T	rs2483678	1	10582047	5e-09	87	84
12	2	1:10638604:C:T	rs12741973	1	10638604	3e-09	2	2
13	3	1:22491330:C:T	rs2744755	1	22491330	1.8e-08	5	5
14	4	1:23324356:G:T	rs12036324	1	23324356	4.9e-09	79	74
15	4	1:23366884:A:G	rs1123021	1	23366884	1.2e-08	60	51
16	4	1:23446441:G:T	rs10799792	1	23446441	4.6e-08	30	29
17	4	1:23506625:C:T	rs2806563	1	23506625	1e-08	124	113
18	5	1:32062066:G:T	rs4949448	1	32062066	1.2e-08	2	2
19	5	1:32073908:A:G	rs10914451	1	32073908	8.1e-10	99	91
20	5	1:32140039:A:G	rs4949456	1	32140039	3.2e-09	67	61
21	6	1:34804499:A:G	rs1342160	1	34804499	4e-09	8	8
22	7	1:41457693:A:T	rs61780429	1	41457693	2.1e-09	110	108
23	7	1:41491570:C:CA	rs796328383	1	41491570	1.2e-08	2	2
24	8	1:54051924:C:T	rs4926604	1	54051924	3.7e-20	57	56
25	8	1:54072471:A:G	rs4927015	1	54072471	1.6e-18	26	26
26	8	1:54093593:A:G	rs3013744	1	54093593	4.5e-11	54	52
27	8	1:54120058:A:G	rs1474462	1	54120058	1e-11	41	40
28	9	1:88899964:A:C	rs4335354	1	88899964	3e-11	46	45
29	10	1:118882922:A:T	rs10802024	1	118882922	1.1e-08	53	49
30	11	1:150334248:A:AT	rs113651550	1	150334248	2.5e-08	208	187
31	11	1:150354276:A:G	rs834233	1	150354276	6.6e-10	189	167
32	11	1:150387139:T:TA	rs79343884	1	150387139	1.4e-09	1	1
33	11	1:150495329:A:C	rs140534082	1	150495329	9.7e-12	3	3
34	11	1:150513711:A:G	rs7364686	1	150513711	1.2e-12	10	10
35	11	1:150526044:C:G	rs41317515	1	150526044	2.4e-08	5	5
36	11	1:150531380:C:T	rs11204664	1	150531380	3.6e-10	1	1
37	12	1:155137395:G:T	rs141942982	1	155137395	3.1e-09	7	6
38	13	1:160160801:C:T	rs150330307	1	160160801	1.8e-15	24	24
39	13	1:160170184:C:G	rs16831565	1	160170184	6.3e-10	22	20
40	14	1:170798444:A:G	rs10753823	1	170798444	1.2e-08	10	10
41	15	1:176521655:A:G	rs10913200	1	176521655	3.7e-10	1	1
42	15	1:176684047:C:T	rs11576869	1	176684047	3e-10	7	7
43	15	1:176788394:A:G	rs1022523	1	176788394	7.2e-17	6	5
44	15	1:176811873:C:T	rs1044299	1	176811873	5.1e-24	22	19
45	15	1:176812896:C:T	rs1883431	1	176812896	8.4e-16	43	38
46	15	1:176822632:A:G	rs2206318	1	176822632	1.3e-09	68	64
47	15	1:176849052:A:G	rs10798487	1	176849052	2.4e-10	51	46
48	15	1:176907993:C:T	rs12121068	1	176907993	1.7e-09	2	2
49	16	1:184035116:A:G	rs1952256	1	184035116	9e-10	40	36
50	17	1:184672098:A:G	rs78444298	1	184672098	2.3e-09	2	2
51	17	1:185087634:A:T	rs12030554	1	185087634	4.5e-09	30	28
52	17	1:185091351:C:T	rs12566975	1	185091351	3.6e-09	24	22
53	17	1:185192411:A:G	rs35291294	1	185192411	3.2e-08	3	3
54	18	1:190979192:C:T	rs61818103	1	190979192	8.2e-09	161	152
55	19	1:200971049:A:G	rs35304341	1	200971049	9.6e-09	1	1
56	19	1:201016296:A:G	rs3850625	1	201016296	6.7e-13	1	1
57	20	1:205647508:C:T	rs2793374	1	205647508	1.1e-08	39	35
58	20	1:205686523:G:GT	rs34305872	1	205686523	1.8e-13	45	41
59	20	1:205720483:A:G	rs823116	1	205720483	5.5e-10	19	17
60	20	1:205731166:C:CA	rs767299987	1	205731166	1.1e-11	1	1
61	21	1:208978857:A:G	rs59270037	1	208978857	1.1e-08	24	22
62	22	1:213125699:G:T	rs2935213	1	213125699	2.3e-09	28	27
63	23	1:215524003:A:T	rs931899	1	215524003	4.5e-08	131	124
64	24	1:227599079:A:G	rs3000790	1	227599079	9.4e-09	7	7
65	24	1:227637068:G:T	rs12128670	1	227637068	4.1e-10	17	17
66	24	1:227644323:A:C	rs6426455	1	227644323	2.1e-11	2	2
67	24	1:227684987:C:T	rs144589916	1	227684987	5.3e-12	21	20
68	24	1:227761395:A:C	rs577856969	1	227761395	1e-08	1	1
69	24	1:227858668:A:AT	rs533207070	1	227858668	2.1e-13	69	64
70	24	1:227902472:A:G	rs10916199	1	227902472	3.9e-16	141	131
71	24	1:227903058:C:T	rs11484723	1	227903058	7.6e-14	126	120
72	24	1:227955259:A:G	rs7517885	1	227955259	2.7e-11	75	66
73	24	1:227970556:A:G	rs12138074	1	227970556	4.9e-09	22	22
74	24	1:227985252:C:T	rs10916208	1	227985252	1.7e-10	6	6
75	24	1:228051234:A:G	rs2313202	1	228051234	3.6e-08	13	13
76	25	2:23889134:C:G	rs7586023	2	23889134	9.6e-10	9	8
77	25	2:23898765:G:T	rs12233033	2	23898765	8.6e-10	53	51
78	25	2:23912401:C:T	rs2551347	2	23912401	9.3e-14	17	15
79	26	2:24693470:C:G	rs12623207	2	24693470	2e-15	2	2
80	26	2:24693870:A:G	rs147734082	2	24693870	4.9e-08	23	22
81	26	2:24712930:C:G	rs11884143	2	24712930	6.1e-13	7	7
82	26	2:24739694:C:CT	rs200648189	2	24739694	8.7e-09	1	1
83	26	2:24872463:C:T	rs17046434	2	24872463	4.8e-08	6	5
84	26	2:24936417:A:G	rs56293917	2	24936417	1.3e-08	58	55
85	26	2:24962137:C:T	rs10865308	2	24962137	1.2e-11	17	16
86	26	2:24980582:A:T	rs55797001	2	24980582	6.6e-13	154	149
87	26	2:25011430:A:C	rs78961514	2	25011430	1.3e-18	23	21
88	26	2:25041620:C:T	rs1550115	2	25041620	1.4e-22	12	12
89	26	2:25045195:C:T	rs11691159	2	25045195	2.4e-08	3	3
90	26	2:25052582:C:T	rs115583825	2	25052582	6.4e-11	98	93
91	26	2:25063142:A:G	rs934608	2	25063142	3.8e-08	17	17
92	26	2:25070992:C:T	rs62140608	2	25070992	5.1e-17	25	23
93	26	2:25083310:C:T	rs7576788	2	25083310	1.3e-16	57	51
94	26	2:25093026:T:TA	rs755204940	2	25093026	5.2e-16	1	1
95	26	2:25113803:C:T	rs10164842	2	25113803	2.1e-10	97	89
96	26	2:25120734:C:G	rs74752557	2	25120734	4.7e-11	1	1
97	26	2:25136190:T:TC	rs763597949	2	25136190	6.7e-21	147	139
98	26	2:25148620:A:T	rs55633509	2	25148620	1.6e-15	8	8
99	26	2:25152800:A:G	rs7569646	2	25152800	2.6e-12	6	5
100	26	2:25254735:G:T	rs6734834	2	25254735	7.7e-09	16	15
101	26	2:25274507:T:TG	rs368027631	2	25274507	9.6e-21	25	22
102	26	2:25281641:C:T	rs34932517	2	25281641	1e-18	47	44
103	26	2:25296229:C:CT	rs33951017	2	25296229	4.6e-11	1	1
104	26	2:25301755:A:T	rs478222	2	25301755	8.2e-12	51	47
105	26	2:25380573:A:G	rs1866146	2	25380573	3.1e-11	7	6
106	26	2:25445286:A:G	rs113953597	2	25445286	2.1e-10	110	101
107	26	2:25473547:A:T	rs747792	2	25473547	1.2e-10	10	10
108	26	2:25479568:C:T	rs5005988	2	25479568	5.7e-09	1	1
109	26	2:25483958:G:T	rs10167567	2	25483958	1.3e-12	9	8
110	27	2:33360848:C:G	rs4670893	2	33360848	1.9e-08	5	5
111	28	2:40372332:T:TTCTC	rs745450049	2	40372332	3.3e-09	22	21
112	28	2:40400312:A:G	rs417591	2	40400312	1e-11	29	28
113	28	2:40422091:C:T	rs1641456	2	40422091	5.2e-10	26	25
114	28	2:40429180:A:G	rs13408531	2	40429180	4.9e-11	119	115
115	28	2:40691468:A:C	rs11679585	2	40691468	9.2e-09	32	28
116	29	2:42215902:C:T	rs13401919	2	42215902	4.1e-08	64	62
117	29	2:42242370:C:G	rs74373248	2	42242370	3.5e-08	3	3
118	29	2:42263580:A:G	rs10177811	2	42263580	1.2e-10	155	148
119	29	2:42275726:C:G	rs11891679	2	42275726	5.8e-09	143	136
120	30	2:44123353:C:T	rs147359477	2	44123353	8.8e-14	34	33
121	30	2:44125210:T:TAA	rs376938305	2	44125210	2.1e-12	1	1
122	30	2:44149722:A:C	rs6544720	2	44149722	2.9e-09	53	52
123	30	2:44203864:A:C	rs7561321	2	44203864	4.6e-11	61	56
124	30	2:44215185:A:G	rs13025206	2	44215185	5.4e-17	100	95
125	30	2:44221437:C:T	rs11686591	2	44221437	1.4e-11	35	33
126	30	2:44227183:C:T	rs11687578	2	44227183	1.7e-09	1	1
127	30	2:44244145:C:CT	rs774563743	2	44244145	9.5e-11	21	18
128	30	2:44248383:A:G	rs11687002	2	44248383	8.5e-13	72	68
129	31	2:46747657:C:G	rs896209	2	46747657	7.1e-09	24	23
130	32	2:59970660:A:C	rs1442883	2	59970660	9.6e-10	22	21
131	32	2:59977645:A:G	rs17050409	2	59977645	1.6e-08	24	23
132	33	2:68436004:A:G	rs150805391	2	68436004	2.9e-14	24	24
133	34	2:70593838:G:T	rs12477771	2	70593838	4e-15	4	3
134	34	2:70595465:C:G	rs1478645	2	70595465	4.1e-09	1	1
135	34	2:70604872:A:G	rs10184411	2	70604872	7.2e-09	20	19
136	34	2:70610703:C:T	rs10180712	2	70610703	3.3e-10	16	15
137	34	2:70616143:A:G	rs10182620	2	70616143	2.4e-11	45	43
138	34	2:70656666:C:G	rs11689828	2	70656666	1.8e-16	2	2
139	34	2:70683753:C:T	rs2278791	2	70683753	2.4e-15	57	53
140	34	2:70684451:A:G	rs930655	2	70684451	4.7e-10	64	62
141	34	2:70711730:A:G	rs3755382	2	70711730	2.7e-14	56	53
142	34	2:70720070:C:T	rs3771498	2	70720070	7.9e-20	42	40
143	35	2:99505779:A:G	rs549685754	2	99505779	2.1e-08	1	1
144	35	2:99528296:A:G	rs13028500	2	99528296	3.1e-08	124	118
145	35	2:99546789:A:G	rs10206119	2	99546789	1.7e-08	12	11
146	35	2:99692373:A:T	rs10193039	2	99692373	3.1e-12	248	228
147	35	2:99771681:C:G	rs17760028	2	99771681	3.3e-08	136	127
148	36	2:135339204:C:CG	rs369311382	2	135339204	7.9e-11	4	4
149	36	2:135344638:G:GA	rs11384847	2	135344638	4.9e-09	71	66
150	36	2:135372951:A:G	rs35564151	2	135372951	1.3e-11	116	113
151	36	2:135451814:A:T	rs938658	2	135451814	1.3e-08	93	86
152	36	2:135570431:A:T	rs55745411	2	135570431	1.8e-08	83	75
153	36	2:135592245:C:T	rs6758044	2	135592245	5.9e-10	102	99
154	36	2:135592441:A:G	rs376379022	2	135592441	1.1e-08	54	52
155	36	2:135607853:T:TC	rs201349125	2	135607853	1.2e-21	112	108
156	36	2:135619357:T:TA	rs11441014	2	135619357	1.2e-20	107	100
157	36	2:135650779:A:AT	rs780348423	2	135650779	1e-12	9	9
158	36	2:135671981:A:G	rs76913840	2	135671981	3.1e-09	1	1
159	36	2:135685844:C:CT	rs551173090	2	135685844	4e-15	1	1
160	36	2:135688832:C:CTTT	rs573714344	2	135688832	6e-13	1	1
161	36	2:135726325:A:G	rs183174136	2	135726325	4.1e-19	17	17
162	36	2:135727188:A:G	rs6716446	2	135727188	4.7e-16	41	39
163	36	2:135748030:G:GT	rs543452646	2	135748030	1.8e-12	6	6
164	36	2:135755374:C:T	rs61553758	2	135755374	1.1e-17	65	64
165	36	2:135756265:G:T	rs58663889	2	135756265	5.5e-09	1	1
166	36	2:135893372:A:G	rs10445686	2	135893372	9.6e-16	65	52
167	36	2:136002500:C:T	rs1900741	2	136002500	3e-15	8	8
168	36	2:136104864:C:CT	rs371254079	2	136104864	8.6e-10	86	84
169	36	2:136273578:C:T	rs6735329	2	136273578	2.1e-18	175	169
170	36	2:136389840:A:C	rs3213943	2	136389840	3.5e-14	80	71
171	36	2:136421601:C:CA	rs11433453	2	136421601	8.6e-12	88	86
172	36	2:136469533:T:TAA	rs371532801	2	136469533	7.9e-09	1	1
173	36	2:136536095:A:G	rs12467770	2	136536095	3e-17	245	225
174	36	2:136544136:C:CT	rs146679147	2	136544136	2.4e-12	72	69
175	36	2:136553182:A:T	rs1030766	2	136553182	5e-13	1	1
176	36	2:136637551:A:ATTT	rs373237642	2	136637551	2.3e-11	1	1
177	36	2:136690414:T:TA	rs773586788	2	136690414	4.8e-11	129	125
178	36	2:136706447:C:CA	rs35323281	2	136706447	3.6e-11	74	72
179	36	2:136787476:A:G	rs74266324	2	136787476	4.2e-08	1	1
180	36	2:136806218:A:G	rs2090661	2	136806218	2.8e-09	31	27
181	37	2:144166523:C:T	rs6430030	2	144166523	3.3e-08	15	11
182	38	2:152351447:A:C	rs56080930	2	152351447	3.6e-08	1	1
183	38	2:152352843:C:G	rs7575451	2	152352843	2.1e-10	106	94
184	38	2:152412385:T:TA	rs538093509	2	152412385	1.9e-08	22	21
185	39	2:174961488:A:G	rs2044469	2	174961488	1.1e-08	56	52
186	39	2:175039015:A:AT	rs796411235	2	175039015	4e-09	182	171
187	39	2:175168728:T:TTTTTTTGTTTTTG	rs753707433	2	175168728	1.3e-08	6	6
188	39	2:175238924:C:T	rs72917533	2	175238924	9.9e-12	8	5
189	39	2:175241482:C:T	rs6433478	2	175241482	3e-12	10	10
190	39	2:175243224:C:G	rs77625597	2	175243224	1.1e-08	1	1
191	40	2:179254330:C:T	rs1434095	2	179254330	3.2e-10	1	1
192	40	2:179554305:C:T	rs2244492	2	179554305	4.1e-08	5	5
193	40	2:179664050:A:G	rs66733621	2	179664050	5.2e-09	6	6
194	41	2:199198626:A:G	rs4850842	2	199198626	4.1e-09	24	22
195	41	2:199235664:A:C	rs1981612	2	199235664	7.1e-11	1	1
196	42	2:200923832:C:T	rs2189472	2	200923832	3.3e-08	27	25
197	42	2:200942180:A:G	rs17530572	2	200942180	2.3e-08	4	4
198	42	2:201137782:C:T	rs17630248	2	201137782	1.4e-11	6	6
199	42	2:201253769:A:G	rs3739118	2	201253769	8.9e-09	15	14
200	43	2:203151763:A:T	rs7585867	2	203151763	6.8e-09	220	196
201	44	2:204385054:C:CA	rs33931481	2	204385054	6.5e-09	78	73
202	45	2:218120660:A:G	rs12622529	2	218120660	9.1e-11	34	34
203	45	2:218126181:A:G	rs2194747	2	218126181	4e-09	38	34
204	45	2:218150948:C:G	rs10205394	2	218150948	1.1e-11	77	71
205	46	2:219884484:A:G	rs12464687	2	219884484	1.4e-08	103	97
206	47	2:233712226:C:CACA	rs760157231	2	233712226	2.4e-08	123	117
207	48	3:13785867:A:G	rs2974391	3	13785867	7.9e-10	51	48
208	49	3:38574491:A:G	rs6792762	3	38574491	1.7e-09	187	179
209	50	3:52919002:C:T	rs2878762	3	52919002	4.3e-08	192	179
210	50	3:52950718:A:C	rs58412350	3	52950718	1.5e-08	1	1
211	50	3:53103155:C:T	rs2564924	3	53103155	1.5e-15	107	104
212	50	3:53132622:A:T	rs2564958	3	53132622	1.5e-12	1	1
213	50	3:53134985:C:CAAAAAAAAA	rs74496775	3	53134985	2.1e-13	143	137
214	50	3:53141152:G:GTTTT	rs376537338	3	53141152	4.4e-10	38	36
215	51	3:71129879:C:T	rs17008195	3	71129879	4.4e-08	1	1
216	51	3:71134326:C:T	rs80190719	3	71134326	4.6e-08	27	27
217	51	3:71164965:A:G	rs71298370	3	71164965	6e-11	1	1
218	51	3:71376654:G:T	rs57963523	3	71376654	9.2e-11	3	3
219	51	3:71392705:A:ATT	rs10658352	3	71392705	4.5e-08	1	1
220	51	3:71407890:C:T	rs4677611	3	71407890	4e-09	40	37
221	51	3:71640776:A:G	rs1529675	3	71640776	2.7e-09	48	46
222	52	3:72397279:A:G	rs9809116	3	72397279	2.6e-08	3	3
223	53	3:85517752:A:G	rs62250716	3	85517752	3.3e-09	84	76
224	53	3:85627134:T:TTTCCTTCC	rs375797692	3	85627134	9e-09	1	1
225	54	3:132119691:A:T	rs115771255	3	132119691	6.7e-09	47	43
226	55	3:141091595:A:T	rs13098180	3	141091595	8.8e-10	20	19
227	55	3:141106955:A:T	rs73872710	3	141106955	4e-08	6	6
228	55	3:141112168:C:T	rs145903488	3	141112168	1.7e-08	2	2
229	55	3:141121814:A:C	rs2871960	3	141121814	2e-17	31	30
230	55	3:141129999:A:G	rs13066993	3	141129999	3.5e-08	30	26
231	56	3:158059019:C:T	rs1095642	3	158059019	5.7e-09	306	297
232	57	3:169154511:A:T	rs1528293	3	169154511	9.4e-09	50	47
233	58	3:183996484:C:CTTTCTTCT	rs769387889	3	183996484	3.8e-09	14	13
234	58	3:184020542:G:T	rs11545169	3	184020542	1.7e-08	3	3
235	58	3:184038969:C:T	rs4912537	3	184038969	2.8e-08	4	4
236	59	3:185548663:A:G	rs2194411	3	185548663	9.2e-10	2	2
237	60	3:193503326:C:T	rs9847951	3	193503326	5.5e-09	20	20
238	60	3:193520157:C:G	rs6791991	3	193520157	7.7e-09	10	10
239	61	3:196905773:C:T	rs9843908	3	196905773	6.8e-09	51	47
240	61	3:196936329:G:T	rs13060782	3	196936329	2.1e-08	73	67
241	61	3:197022353:C:CA	rs768257210	3	197022353	9.3e-09	77	68
242	62	4:992802:C:G	rs66808687	4	992802	4.5e-08	1	1
243	62	4:996998:G:T	rs113289555	4	996998	2.7e-11	9	8
244	62	4:1003324:T:TCCGCGCC	rs141275524	4	1003324	4.2e-12	9	8
245	62	4:1254930:A:G	rs1250129	4	1254930	2.3e-08	86	83
246	62	4:1341553:A:G	rs111391498	4	1341553	7e-09	19	16
247	63	4:7847892:C:G	rs35609019	4	7847892	3.2e-09	45	44
248	64	4:10655218:A:G	rs12233843	4	10655218	1.1e-09	41	40
249	64	4:10665017:C:T	rs4470617	4	10665017	2.1e-08	28	25
250	65	4:17782264:C:T	rs740672	4	17782264	1e-13	7	7
251	65	4:17821030:A:AT	rs570256832	4	17821030	8.1e-12	93	82
252	65	4:17851508:A:G	rs113474791	4	17851508	8e-18	104	93
253	65	4:17883683:C:G	rs17526868	4	17883683	4.4e-11	3	3
254	65	4:17914257:A:G	rs112570672	4	17914257	2e-11	3	3
255	65	4:17942560:C:T	rs2707450	4	17942560	2.6e-16	40	33
256	65	4:17952037:C:T	rs17460323	4	17952037	1.3e-12	9	9
257	65	4:17967114:A:G	rs34588175	4	17967114	2.3e-24	263	244
258	65	4:18003918:A:T	rs111736026	4	18003918	2.8e-14	5	5
259	65	4:18012023:C:G	rs1993638	4	18012023	2e-10	1	1
260	65	4:18037231:C:T	rs2610986	4	18037231	4e-08	1	1
261	65	4:18039263:G:T	rs6837198	4	18039263	6.2e-10	38	35
262	66	4:30648636:G:T	rs7657558	4	30648636	7.6e-09	48	46
263	66	4:30711859:A:C	rs12498696	4	30711859	2.3e-08	35	35
264	66	4:30863804:A:G	rs13150083	4	30863804	1.1e-11	104	98
265	66	4:30893395:G:GT	rs554698491	4	30893395	4.9e-09	3	3
266	67	4:38659594:A:G	rs34722008	4	38659594	3.5e-08	39	35
267	68	4:84508448:A:G	rs151010160	4	84508448	1.7e-08	2	1
268	69	4:102707791:A:G	rs17199964	4	102707791	2.7e-08	2	2
269	69	4:102743438:A:G	rs13136118	4	102743438	3.2e-11	77	73
270	69	4:102773660:C:T	rs567472987	4	102773660	5.5e-10	1	1
271	69	4:102810526:C:T	rs114614648	4	102810526	1.6e-13	68	63
272	69	4:102841605:A:G	rs13119516	4	102841605	6e-13	1	1
273	69	4:102926923:A:G	rs34592089	4	102926923	6.4e-18	6	6
274	69	4:102928866:A:G	rs13113094	4	102928866	4.9e-16	6	6
275	69	4:102931278:C:T	rs376206821	4	102931278	1.7e-09	8	8
276	69	4:102942765:T:TTA	rs139919861	4	102942765	5.2e-09	86	80
277	69	4:103084603:A:T	rs35860392	4	103084603	1.7e-09	1	1
278	69	4:103112470:A:G	rs6855246	4	103112470	5.5e-15	4	4
279	69	4:103147822:A:C	rs11941622	4	103147822	1.1e-09	108	104
280	69	4:103188709:C:T	rs13107325	4	103188709	2.3e-21	5	5
281	69	4:103292422:C:T	rs13109272	4	103292422	1.8e-13	19	19
282	69	4:103388441:C:T	rs230489	4	103388441	1.8e-09	1	1
283	70	4:145560166:A:C	rs62346126	4	145560166	7.7e-15	6	6
284	70	4:145574196:A:G	rs1844428	4	145574196	3e-11	12	12
285	70	4:145919657:A:T	rs146087803	4	145919657	3.5e-08	12	11
286	71	4:154825512:C:T	rs17371852	4	154825512	4.7e-08	11	11
287	71	4:154838434:C:G	rs997850	4	154838434	1.2e-08	19	19
288	71	4:154846407:A:G	rs13140307	4	154846407	6.1e-09	113	111
289	72	5:39402647:C:T	rs6882168	5	39402647	3.4e-09	10	10
290	73	5:52739220:C:G	rs10471865	5	52739220	3.2e-09	88	75
291	73	5:52794388:C:T	rs78539666	5	52794388	1.7e-08	24	21
292	73	5:52795785:C:CT	rs11434298	5	52795785	3.9e-08	11	9
293	73	5:52843133:A:T	rs10057745	5	52843133	3.4e-08	23	20
294	73	5:52971209:G:T	rs256100	5	52971209	3.1e-09	103	94
295	73	5:53107347:G:T	rs4865786	5	53107347	3.1e-08	7	6
296	73	5:53129557:T:TC	rs753776076	5	53129557	1.3e-08	50	46
297	74	5:64551505:C:T	rs57202672	5	64551505	2.8e-09	67	58
298	75	5:67762172:G:T	rs706723	5	67762172	3.5e-09	6	5
299	75	5:67813067:C:CT	rs11398685	5	67813067	1.5e-08	49	49
300	75	5:67820946:G:T	rs13356200	5	67820946	1.5e-11	50	48
301	76	5:88275333:G:GT	rs553541955	5	88275333	5.5e-10	139	130
302	76	5:88421363:A:G	rs1864180	5	88421363	1.8e-08	93	90
303	77	5:102338739:C:G	rs78408340	5	102338739	2.8e-14	1	1
304	77	5:102429567:A:C	rs545802032	5	102429567	1.9e-08	7	4
305	77	5:102611307:C:T	rs146640831	5	102611307	5.2e-10	10	1
306	77	5:102682145:A:G	rs76160968	5	102682145	4.7e-09	20	19
307	77	5:102705989:C:T	rs11738624	5	102705989	6.1e-09	21	21
308	78	5:103931707:A:G	rs2431112	5	103931707	4.1e-10	171	161
309	78	5:104039563:A:ATG	rs147324766	5	104039563	3e-10	131	120
310	78	5:104082179:A:C	rs323509	5	104082179	8.1e-09	33	31
311	79	5:130115860:C:G	rs5871399	5	130115860	1e-08	34	31
312	79	5:130423559:A:G	rs4705885	5	130423559	2.5e-11	35	31
313	79	5:130456618:A:G	rs34651124	5	130456618	6.5e-09	12	12
314	79	5:130503286:A:G	rs2526303	5	130503286	1.3e-08	17	16
315	79	5:130573423:C:G	rs4706015	5	130573423	4.7e-11	69	61
316	79	5:131282553:A:G	rs72793255	5	131282553	7.2e-09	13	13
317	79	5:131336287:G:T	rs440970	5	131336287	3.6e-09	69	68
318	79	5:131361778:A:C	rs17674015	5	131361778	2.8e-10	44	42
319	79	5:131439627:A:C	rs708455	5	131439627	4.3e-10	30	30
320	79	5:131538260:C:T	rs283753	5	131538260	2.6e-08	2	2
321	79	5:131556203:A:C	rs7733502	5	131556203	3.7e-10	78	77
322	79	5:131562015:C:T	rs154487	5	131562015	4.1e-09	2	2
323	79	5:131563571:C:G	rs157577	5	131563571	6.3e-12	1	1
324	79	5:131566568:C:CA	rs747836085	5	131566568	2.5e-08	29	26
325	79	5:131577849:C:CCTGCTTTCT	rs112951115	5	131577849	3.2e-14	52	49
326	79	5:131623658:C:T	rs162890	5	131623658	1.8e-12	53	50
327	79	5:131648406:C:T	rs270608	5	131648406	2e-12	135	126
328	79	5:131664529:C:T	rs199537349	5	131664529	8.6e-16	31	28
329	79	5:131673595:A:AT	rs569904652	5	131673595	8.2e-11	5	4
330	79	5:131681600:A:G	rs4705934	5	131681600	3.2e-09	2	1
331	79	5:131702120:A:G	rs441969	5	131702120	1.5e-17	142	135
332	79	5:131707429:A:G	rs2631360	5	131707429	3.1e-19	134	129
333	79	5:131783492:G:GT	rs374457037	5	131783492	1.1e-11	1	1
334	79	5:131784583:A:G	rs6868372	5	131784583	7e-09	24	23
335	79	5:131790616:A:G	rs10066308	5	131790616	4.3e-08	10	10
336	79	5:131797578:C:T	rs2522051	5	131797578	7.7e-12	25	25
337	79	5:131812897:T:TTTTG	rs112125244	5	131812897	4.3e-11	64	60
338	79	5:131820997:A:G	rs17622656	5	131820997	5.1e-15	29	29
339	79	5:131827775:A:G	rs41525648	5	131827775	1.4e-08	9	8
340	80	5:132474053:A:T	rs9687371	5	132474053	2.8e-08	2	2
341	81	5:153064994:C:T	rs13169333	5	153064994	3.6e-09	6	4
342	81	5:153159954:C:G	rs922234	5	153159954	2.7e-08	37	33
343	81	5:153321768:A:G	rs286969	5	153321768	1.3e-09	1	1
344	82	5:168250903:A:G	rs2974438	5	168250903	6.7e-09	33	30
345	83	5:171195033:A:C	rs249516	5	171195033	1.7e-09	6	5
346	83	5:171197862:A:G	rs153754	5	171197862	4.9e-08	4	4
347	83	5:171203438:A:C	rs12153391	5	171203438	3.6e-08	13	12
348	83	5:171226946:A:AAAATAAAT	rs150341917	5	171226946	1.6e-08	95	19
349	84	6:2680732:C:T	rs2038760	6	2680732	5.5e-09	1	1
350	84	6:2780961:A:T	rs3799239	6	2780961	3.1e-08	17	17
351	85	6:7694104:A:AT	rs568163435	6	7694104	4.9e-12	2	2
352	85	6:7705484:G:T	rs4960343	6	7705484	6.7e-13	45	44
353	85	6:7719065:C:T	rs11243202	6	7719065	6.2e-19	45	44
354	85	6:7723358:A:ACACT	rs36001254	6	7723358	1.3e-09	6	6
355	85	6:7729614:C:T	rs270417	6	7729614	2.8e-09	1	1
356	86	6:15412065:A:C	rs2237149	6	15412065	8e-11	51	43
357	86	6:15429173:A:C	rs10660090	6	15429173	1.5e-09	37	34
358	86	6:15516078:A:G	rs1076635	6	15516078	2e-08	38	37
359	87	6:18404133:A:C	rs9396861	6	18404133	3.4e-10	2	2
360	88	6:19839415:C:T	rs41271299	6	19839415	5.1e-10	2	2
361	89	6:26969421:A:T	rs555962624	6	26969421	1.2e-09	5	5
362	89	6:27123273:A:T	rs112546394	6	27123273	4.3e-08	18	18
363	89	6:27308594:A:G	rs111816267	6	27308594	9.1e-09	25	25
364	89	6:28996774:A:G	rs146384681	6	28996774	7.8e-09	5	2
365	89	6:29156334:A:G	rs116825011	6	29156334	1.8e-08	92	82
366	90	6:33805290:C:G	rs12192981	6	33805290	7.1e-09	48	45
367	91	6:34569814:C:T	rs9469813	6	34569814	2e-09	175	162
368	91	6:35052269:C:CT	rs35542919	6	35052269	4.2e-08	1	1
369	91	6:35395010:C:T	rs3734254	6	35395010	4.2e-08	33	28
370	92	6:72837914:A:G	rs62408077	6	72837914	1.3e-08	82	78
371	92	6:73058954:A:G	rs2807504	6	73058954	1.8e-09	8	8
372	92	6:73138408:C:T	rs150640131	6	73138408	1.3e-08	14	14
373	92	6:73147048:A:C	rs2999983	6	73147048	7.7e-10	16	16
374	92	6:73153220:C:CATAAAAT	rs746461232	6	73153220	2.6e-08	20	20
375	92	6:73171594:C:T	rs1572208	6	73171594	9.4e-09	5	5
376	92	6:73171881:A:G	rs1572209	6	73171881	4.8e-10	8	8
377	93	6:81046299:A:G	rs2322754	6	81046299	6.7e-09	154	143
378	94	6:105360586:C:T	rs9391252	6	105360586	4.5e-11	63	54
379	94	6:105376486:G:GT	rs11386601	6	105376486	2.6e-13	44	39
380	94	6:105378954:C:T	rs7759938	6	105378954	6.5e-14	51	48
381	94	6:105471085:G:GAT	rs370667791	6	105471085	5.4e-09	59	53
382	95	6:126851160:C:T	rs1490384	6	126851160	1e-09	251	225
383	95	6:126911080:G:GT	rs796915017	6	126911080	1.3e-09	1	1
384	96	6:130325455:A:ACTGT	rs10522335	6	130325455	1e-15	14	14
385	96	6:130341235:C:T	rs113898003	6	130341235	1.3e-10	2	2
386	96	6:130358044:A:G	rs59084494	6	130358044	2.6e-11	37	34
387	96	6:130374461:A:T	rs7740107	6	130374461	2.4e-24	79	75
388	96	6:130376810:C:T	rs111761261	6	130376810	8.4e-16	45	43
389	96	6:130389211:A:G	rs12197047	6	130389211	3.9e-18	46	45
390	96	6:130410984:C:CA	rs35333288	6	130410984	4.1e-15	5	5
391	96	6:130419555:A:G	rs7755589	6	130419555	2.1e-12	47	44
392	97	6:132380895:C:T	rs9493175	6	132380895	2.6e-11	74	72
393	98	6:149797595:A:G	rs9485397	6	149797595	1.8e-08	24	23
394	98	6:150045493:T:TG	rs80147756	6	150045493	2e-11	460	431
395	98	6:150118066:C:T	rs1807815	6	150118066	3.6e-09	395	378
396	98	6:150156602:G:GGTCCCAGCTACTACGCCTATA	rs756179016	6	150156602	1.3e-09	11	8
397	98	6:150233185:C:CAA	rs531479946	6	150233185	2.6e-11	124	119
398	98	6:150247074:G:T	rs35728415	6	150247074	4.1e-09	43	38
399	99	6:155561796:C:T	rs11751128	6	155561796	5e-10	28	27
400	99	6:155600347:C:CT	rs549301080	6	155600347	9.5e-11	1	1
401	99	6:155614117:C:T	rs324361	6	155614117	1.6e-08	13	13
402	99	6:155615948:C:T	rs9384308	6	155615948	1.4e-09	41	40
403	99	6:155626623:A:T	rs192525559	6	155626623	7.2e-09	1	1
404	99	6:155632844:C:T	rs721101	6	155632844	6.8e-11	3	1
405	99	6:155635808:C:G	rs5001602	6	155635808	4.1e-09	37	35
406	99	6:155638213:A:G	rs9371881	6	155638213	4.1e-09	6	6
407	100	6:158809708:A:G	rs341141	6	158809708	4.4e-09	41	32
408	100	6:158898974:C:T	rs139901797	6	158898974	1.1e-08	16	15
409	101	7:2121156:A:G	rs1558461	7	2121156	2.1e-08	4	3
410	102	7:2756140:T:TTAAA	rs3830624	7	2756140	4.6e-08	7	7
411	102	7:2758309:A:G	rs798560	7	2758309	2.6e-09	144	132
412	102	7:2830498:C:T	rs7790322	7	2830498	1.1e-10	7	5
413	103	7:4710677:A:G	rs12673062	7	4710677	4.1e-08	31	31
414	104	7:8075222:A:G	rs7808399	7	8075222	3.6e-08	54	54
415	105	7:18977511:G:T	rs17140345	7	18977511	1.3e-11	1	1
416	105	7:18981897:A:G	rs10486327	7	18981897	2.3e-09	3	3
417	105	7:19009810:C:T	rs993082	7	19009810	1.4e-15	6	6
418	105	7:19029385:A:C	rs543846235	7	19029385	3.8e-11	7	6
419	106	7:23122239:A:T	rs11769549	7	23122239	9.8e-10	7	5
420	106	7:23231803:A:G	rs76497142	7	23231803	1.7e-08	1	1
421	106	7:23395986:C:G	rs274062	7	23395986	3.4e-09	8	7
422	107	7:27557530:G:GA	rs35091555	7	27557530	1e-08	93	90
423	107	7:27869782:A:G	rs6948467	7	27869782	1.1e-08	19	17
424	107	7:27883018:A:G	rs17155928	7	27883018	4.4e-08	34	33
425	108	7:39245781:C:T	rs7778299	7	39245781	1.3e-09	39	39
426	108	7:39299927:C:T	rs111066305	7	39299927	1.3e-08	11	9
427	108	7:39300905:C:T	rs73126493	7	39300905	1.6e-09	15	15
428	108	7:39303142:A:G	rs10257516	7	39303142	1.1e-08	53	53
429	108	7:39303296:C:T	rs4621706	7	39303296	2.5e-15	14	13
430	108	7:39307243:A:T	rs79682948	7	39307243	2e-09	32	30
431	108	7:39326478:C:T	rs4549685	7	39326478	2.6e-14	1	1
432	108	7:39331044:C:G	rs7803411	7	39331044	3.6e-12	67	64
433	108	7:39416649:A:G	rs2024103	7	39416649	8.9e-09	50	48
434	109	7:46274115:C:CA	rs555424884	7	46274115	2.8e-09	144	139
435	109	7:46326722:C:G	rs1385937	7	46326722	3.4e-09	13	12
436	109	7:46439388:C:G	rs11766673	7	46439388	3.4e-09	24	21
437	109	7:46538362:A:G	rs4392803	7	46538362	3.8e-08	39	37
438	109	7:46541914:C:T	rs4128846	7	46541914	7.9e-10	3	3
439	109	7:46577056:A:G	rs723149	7	46577056	2.3e-11	2	2
440	110	7:99883128:G:T	rs12113113	7	99883128	4e-08	48	46
441	110	7:99948659:G:T	rs112698075	7	99948659	8.9e-11	2	2
442	110	7:99956436:C:T	rs11771799	7	99956436	2e-08	187	179
443	110	7:100077863:T:TA	rs548768523	7	100077863	1.1e-08	102	97
444	110	7:100101648:G:T	rs11772580	7	100101648	8.8e-10	23	21
445	111	7:120654447:A:C	rs74608755	7	120654447	1.2e-08	18	18
446	111	7:120726926:A:C	rs2968349	7	120726926	2e-08	57	57
447	111	7:120755920:A:G	rs66729951	7	120755920	8.5e-10	83	79
448	111	7:120761042:A:C	rs78333001	7	120761042	1.7e-10	52	49
449	111	7:120803286:A:G	rs35789132	7	120803286	1e-09	102	98
450	111	7:120824194:C:CA	rs35308653	7	120824194	1.8e-08	29	27
451	111	7:120871643:C:T	rs17284988	7	120871643	5.5e-09	104	100
452	112	7:140339012:C:T	rs269246	7	140339012	4.4e-09	2	2
453	112	7:140460145:A:G	rs11768253	7	140460145	3.1e-08	142	133
454	112	7:140499107:C:T	rs10487888	7	140499107	2e-10	10	10
455	112	7:140683398:A:G	rs9886260	7	140683398	4.4e-08	62	59
456	113	7:150504840:C:T	rs12703101	7	150504840	6.6e-14	13	13
457	113	7:150508029:C:T	rs59723160	7	150508029	3.9e-09	27	27
458	113	7:150542515:G:T	rs6977081	7	150542515	3.7e-17	8	8
459	113	7:150543967:A:T	rs887587	7	150543967	2.9e-09	59	56
460	114	8:22603454:C:T	rs59116179	8	22603454	3.9e-09	7	7
461	115	8:57631223:A:G	rs7829930	8	57631223	3.2e-08	25	23
462	115	8:57665019:G:T	rs4737446	8	57665019	2.9e-11	2	2
463	116	8:78827617:C:T	rs1486925	8	78827617	9.9e-09	132	122
464	117	8:86387530:G:GT	rs11411758	8	86387530	1.2e-08	74	70
465	118	8:89221915:T:TTTGACTACTCTAG	rs568399841	8	89221915	1.4e-08	75	72
466	118	8:89371069:C:T	rs6984041	8	89371069	4.2e-11	326	302
467	118	8:89481029:G:T	rs3105403	8	89481029	2.4e-08	242	232
468	119	8:110350921:A:G	rs34824085	8	110350921	1.4e-10	12	11
469	120	9:4289050:A:C	rs7034200	9	4289050	3.1e-08	23	22
470	121	9:16430783:A:C	rs12005952	9	16430783	8.1e-09	1	1
471	122	9:20691002:A:C	rs4399021	9	20691002	1.2e-08	12	12
472	123	9:29582366:C:G	rs72713282	9	29582366	1.7e-08	3	3
473	123	9:29874517:G:T	rs78248557	9	29874517	1.1e-08	1	1
474	124	9:97494529:C:CT	rs57168878	9	97494529	9.9e-09	1	1
475	124	9:97501201:C:T	rs74587545	9	97501201	5.3e-09	95	92
476	124	9:97570715:A:T	rs356129	9	97570715	2.5e-08	123	114
477	125	9:99084793:C:T	rs111821073	9	99084793	2.9e-12	197	183
478	125	9:99257987:A:G	rs10820727	9	99257987	1.3e-08	117	112
479	126	9:104352811:A:G	rs139715851	9	104352811	4.7e-08	11	11
480	126	9:104363423:C:T	rs35572409	9	104363423	7.1e-09	5	4
481	127	9:117048205:C:T	rs2636877	9	117048205	1.5e-08	5	5
482	128	9:118802375:A:G	rs116922558	9	118802375	2.4e-10	3	3
483	129	9:119256146:A:C	rs1861882	9	119256146	2.6e-08	18	17
484	129	9:119309525:C:G	rs4837613	9	119309525	8.4e-12	15	13
485	129	9:119345083:C:T	rs7856625	9	119345083	3e-15	41	40
486	129	9:119482839:T:TTC	rs5900225	9	119482839	1.2e-10	99	94
487	129	9:119485173:G:T	rs10983323	9	119485173	8.4e-09	9	7
488	129	9:119489805:A:G	rs12554458	9	119489805	3.3e-08	1	1
489	130	9:127711321:A:G	rs7040520	9	127711321	4.7e-11	139	126
490	130	9:127723928:C:CA	rs34369784	9	127723928	2.4e-08	33	33
491	130	9:127805417:A:G	rs360197	9	127805417	7.1e-09	224	205
492	130	9:128151475:A:G	rs7855973	9	128151475	3.2e-09	1	1
493	130	9:128190749:A:AT	rs34507484	9	128190749	4e-10	107	102
494	131	9:131862730:C:T	rs10819462	9	131862730	1.3e-08	145	140
495	131	9:131871927:A:G	rs10988209	9	131871927	2e-09	100	94
496	131	9:131888116:A:G	rs10988217	9	131888116	3e-12	4	4
497	131	9:131926309:C:CAGAGCCAGGGCACCAG	rs753932088	9	131926309	1.2e-10	174	164
498	131	9:131929852:T:TTCTCTC	rs147199847	9	131929852	1.7e-10	1	1
499	131	9:131943440:C:T	rs10988239	9	131943440	8.1e-09	1	1
500	131	9:131959615:A:G	rs28365587	9	131959615	4.1e-09	14	14
501	132	9:133452158:C:T	rs7040344	9	133452158	1.7e-09	63	55
502	133	9:136132908:T:TC	rs8176719	9	136132908	3e-08	46	45
503	133	9:136153875:C:T	rs651007	9	136153875	7.2e-10	13	10
504	134	9:136905474:C:T	rs467379	9	136905474	3.2e-08	50	48
505	134	9:136951437:G:GT	rs35756590	9	136951437	6e-11	23	18
506	135	10:5727292:G:T	rs35236379	10	5727292	4.5e-08	7	6
507	136	10:21916728:C:T	rs1243182	10	21916728	2.9e-08	176	164
508	137	10:24860913:A:G	rs12412806	10	24860913	3.2e-09	24	22
509	138	10:63754553:A:ATGATATAAGCACAGAATT	rs199874921	10	63754553	8e-09	26	25
510	139	10:79650351:C:G	rs2004382	10	79650351	6.9e-09	87	83
511	140	10:81215866:A:AC	rs57162467	10	81215866	7.5e-09	2	1
512	140	10:81228041:C:T	rs7909837	10	81228041	3.5e-08	2	2
513	140	10:81235520:C:G	rs1923371	10	81235520	1.3e-09	186	178
514	140	10:81236995:A:AT	rs377074516	10	81236995	2.3e-12	32	32
515	140	10:81255577:C:CA	rs768312451	10	81255577	3.1e-09	1	1
516	140	10:81287690:T:TCAA	rs71034242	10	81287690	3.6e-09	12	12
517	140	10:81291354:A:C	rs1250948	10	81291354	6.3e-10	60	59
518	140	10:81309722:A:G	rs2261463	10	81309722	5.5e-09	65	63
519	140	10:81312096:A:C	rs61860547	10	81312096	1.2e-11	85	81
520	141	10:99001779:A:T	rs11595634	10	99001779	4.5e-13	18	18
521	141	10:99063537:A:G	rs61861843	10	99063537	1e-10	89	86
522	141	10:99064955:C:CAA	rs554482236	10	99064955	2.1e-08	89	85
523	141	10:99096211:A:AT	rs35815893	10	99096211	4.2e-09	13	13
524	142	10:104127171:A:G	rs2273555	10	104127171	1.2e-10	104	94
525	142	10:104302203:A:T	rs10883733	10	104302203	1.7e-08	1	1
526	142	10:104387019:C:T	rs12414407	10	104387019	4.6e-10	162	155
527	142	10:104408790:G:GGT	rs113833195	10	104408790	8e-09	1	1
528	142	10:104487871:C:T	rs2265309	10	104487871	2.5e-11	18	18
529	142	10:104500988:G:T	rs60459635	10	104500988	5e-09	15	14
530	142	10:104749725:A:G	rs10883816	10	104749725	1.9e-08	321	296
531	143	10:116138744:A:G	rs4751671	10	116138744	2.2e-08	10	10
532	144	10:130801822:C:T	rs4751041	10	130801822	1.4e-08	2	2
533	144	10:130817949:G:T	rs1563039	10	130817949	8.3e-10	2	2
534	144	10:130830938:C:T	rs12356830	10	130830938	7.3e-16	1	1
535	144	10:130837274:C:T	rs374532236	10	130837274	1.7e-30	4	4
536	144	10:130839012:A:G	rs10829553	10	130839012	6.6e-15	4	4
537	144	10:130842093:C:T	rs11598539	10	130842093	3.7e-22	1	1
538	145	11:2169014:A:G	rs10770125	11	2169014	7.5e-09	8	6
539	146	11:12841771:C:T	rs12797960	11	12841771	5.9e-11	102	92
540	146	11:12853841:A:G	rs7927865	11	12853841	1.8e-08	65	59
541	147	11:46035466:C:T	rs4237660	11	46035466	4.9e-10	33	30
542	148	11:47303275:C:T	rs326217	11	47303275	2.2e-08	10	10
543	148	11:47377325:A:AC	rs544908564	11	47377325	8.5e-09	104	96
544	148	11:47421965:G:T	rs375314312	11	47421965	4.6e-09	2	1
545	148	11:47441335:A:G	rs7120413	11	47441335	1.5e-10	144	134
546	148	11:47474146:G:T	rs12361415	11	47474146	1e-10	66	57
547	148	11:47503759:A:AAAAT	rs151331732	11	47503759	7.3e-15	208	184
548	148	11:47530227:A:AAC	rs34074549	11	47530227	2.9e-12	16	16
549	148	11:47543465:A:AT	rs35862688	11	47543465	5.7e-12	178	166
550	148	11:47611152:C:T	rs11039307	11	47611152	3.1e-14	202	189
551	148	11:47669721:C:CA	rs558273375	11	47669721	1.2e-09	1	1
552	148	11:47677629:A:T	rs1878495	11	47677629	6.6e-09	2	1
553	148	11:47682108:A:AT	rs543916900	11	47682108	1.2e-12	1	1
554	148	11:47727193:C:CA	rs575906024	11	47727193	2.6e-08	1	1
555	148	11:47796772:A:G	rs200526320	11	47796772	1.1e-09	1	1
556	148	11:47799230:A:AT	rs574820692	11	47799230	3.9e-11	84	81
557	148	11:47806657:A:T	rs554894200	11	47806657	7.2e-11	189	174
558	148	11:47835721:A:C	rs11039409	11	47835721	1.9e-08	32	28
559	148	11:47886597:C:CT	rs531905916	11	47886597	9.4e-10	193	176
560	148	11:47929729:C:CA	rs34973455	11	47929729	2.5e-08	1	1
561	148	11:47933609:A:AAT	rs144562710	11	47933609	2.9e-13	177	169
562	148	11:47933630:C:CTGTGTGTG	rs566199926	11	47933630	9.2e-09	1	1
563	148	11:48201643:A:T	rs72905558	11	48201643	1.4e-08	1	1
564	149	11:65735621:A:G	rs112567853	11	65735621	1.3e-09	1	1
565	149	11:66003852:A:G	rs71457704	11	66003852	1.6e-14	7	7
566	149	11:66319262:A:G	rs484358	11	66319262	1.4e-09	35	35
567	149	11:66371519:A:T	rs35611839	11	66371519	6.5e-12	1	1
568	149	11:66401373:G:T	rs566673	11	66401373	7.5e-10	27	26
569	149	11:66608521:C:G	rs1201342	11	66608521	1.2e-15	1	1
570	149	11:66649527:C:G	rs35099456	11	66649527	9.8e-24	17	16
571	149	11:66705242:G:T	rs56295710	11	66705242	5.2e-10	1	1
572	149	11:66745475:C:CT	rs35685957	11	66745475	3.2e-08	1	1
573	149	11:66833327:A:G	rs12287978	11	66833327	6.1e-11	17	14
574	149	11:67024534:C:T	rs7952436	11	67024534	2.8e-30	15	13
575	149	11:67093360:C:T	rs10791902	11	67093360	6.8e-09	1	1
576	149	11:67229146:A:G	rs546681598	11	67229146	1.5e-12	6	1
577	149	11:67242216:A:G	rs12795957	11	67242216	3.7e-22	11	11
578	149	11:67441143:G:T	rs35632190	11	67441143	3e-12	4	4
579	149	11:67632227:A:G	rs35310616	11	67632227	8.5e-09	7	7
580	150	11:68189251:G:T	rs661988	11	68189251	2e-09	71	66
581	150	11:68223074:A:G	rs3867143	11	68223074	2.1e-09	101	97
582	151	11:74265980:A:G	rs1791495	11	74265980	7.4e-10	4	4
583	151	11:74267149:C:CT	rs34982518	11	74267149	1.1e-10	11	11
584	151	11:74272884:C:T	rs76310549	11	74272884	3e-12	1	1
585	151	11:74274759:C:CTTT	rs372563730	11	74274759	5.2e-15	1	1
586	151	11:74300441:A:T	rs72977282	11	74300441	1.6e-24	32	28
587	151	11:74329141:A:ATATT	rs35673894	11	74329141	1e-19	1	1
588	151	11:74341710:C:T	rs4944053	11	74341710	4.9e-20	47	42
589	151	11:74355523:A:G	rs72979233	11	74355523	1.8e-23	3	3
590	151	11:74361590:C:G	rs17133345	11	74361590	5.3e-11	1	1
591	151	11:74364373:C:CAG	rs200272997	11	74364373	2.3e-17	2	2
592	151	11:74376692:A:G	rs11236202	11	74376692	2.3e-20	49	46
593	151	11:74378000:G:T	rs11236203	11	74378000	7.6e-26	56	49
594	151	11:74379621:C:G	rs76660053	11	74379621	1.8e-09	1	1
595	151	11:74379809:G:GT	rs56330626	11	74379809	1.5e-24	9	7
596	151	11:74386441:A:G	rs7104259	11	74386441	7.9e-18	10	9
597	151	11:74390944:A:G	rs11236209	11	74390944	2.7e-19	8	8
598	151	11:74394714:C:G	rs7939128	11	74394714	1.1e-25	1	1
599	151	11:74395650:C:G	rs4944058	11	74395650	2.5e-13	4	4
600	151	11:74398530:C:T	rs2000926	11	74398530	1.6e-09	1	1
601	151	11:74624231:C:G	rs11605090	11	74624231	3.6e-09	25	22
602	151	11:74628743:C:T	rs117042741	11	74628743	3.6e-11	13	13
603	152	11:77218468:A:G	rs10899384	11	77218468	2.7e-08	6	6
604	152	11:77228872:C:T	rs7102156	11	77228872	1.6e-10	6	6
605	152	11:77255306:C:T	rs12797573	11	77255306	8.9e-11	21	17
606	152	11:77381958:C:T	rs11237265	11	77381958	6.6e-11	95	84
607	152	11:77382827:A:G	rs12792400	11	77382827	3.1e-11	25	22
608	152	11:77452790:C:T	rs11600998	11	77452790	5.7e-09	7	6
609	152	11:77553638:C:T	rs585721	11	77553638	1.5e-13	76	70
610	152	11:77565039:C:CT	rs571437470	11	77565039	6.8e-11	1	1
611	152	11:77610834:C:T	rs7936105	11	77610834	1.6e-11	44	39
612	152	11:77665341:A:T	rs35707433	11	77665341	7.9e-09	24	21
613	152	11:77674414:A:AC	rs59879828	11	77674414	4e-08	1	1
614	153	11:133792644:A:G	rs34845616	11	133792644	1.9e-08	5	5
615	154	12:4384844:G:T	rs76895963	12	4384844	3.2e-12	1	1
616	155	12:14945417:A:G	rs7314075	12	14945417	2e-08	49	49
617	155	12:14965356:C:T	rs12146743	12	14965356	6.4e-15	6	6
618	155	12:14969680:C:CT	rs11430871	12	14969680	1.3e-08	1	1
619	155	12:14984205:A:ATT	rs772124347	12	14984205	7.4e-12	1	1
620	155	12:14984360:A:AT	rs11369265	12	14984360	1.4e-15	1	1
621	155	12:14992226:C:T	rs12314703	12	14992226	1.5e-08	2	2
622	155	12:15055874:A:C	rs2417402	12	15055874	3.7e-14	8	8
623	155	12:15060253:A:AAAAAT	rs147484722	12	15060253	1.4e-35	238	230
624	155	12:15067511:T:TGTGC	rs148149515	12	15067511	7.7e-19	1	1
625	155	12:15070796:C:T	rs11610243	12	15070796	8.9e-09	2	2
626	155	12:15071503:C:CT	rs777432612	12	15071503	7.5e-16	3	3
627	155	12:15084111:A:G	rs2445370	12	15084111	1.2e-27	227	220
628	155	12:15088911:C:T	rs11056245	12	15088911	7.9e-12	2	2
629	155	12:15095558:C:G	rs4703	12	15095558	7.2e-13	1	1
630	155	12:15104147:C:T	rs117671741	12	15104147	4.2e-08	5	5
631	155	12:15106022:C:T	rs10492146	12	15106022	1.1e-13	20	19
632	156	12:23994841:C:T	rs2971154	12	23994841	1.4e-08	8	6
633	156	12:24000443:C:T	rs16926774	12	24000443	7.9e-09	5	4
634	156	12:24004618:A:C	rs80070966	12	24004618	2.6e-10	3	3
635	156	12:24020352:A:T	rs10459056	12	24020352	3.9e-08	30	26
636	156	12:24032834:C:T	rs4963726	12	24032834	3.5e-09	25	23
637	156	12:24071748:A:G	rs7134283	12	24071748	9.3e-11	4	4
638	156	12:24186697:A:G	rs12823922	12	24186697	1.9e-08	14	14
639	156	12:24198793:C:T	rs17405551	12	24198793	6e-11	58	55
640	156	12:24213320:A:C	rs1498878	12	24213320	1.3e-08	4	4
641	156	12:24213548:C:T	rs12828700	12	24213548	1.1e-10	23	22
642	156	12:24214693:A:AC	rs71059970	12	24214693	2.4e-10	1	1
643	157	12:28570576:A:ACAC	rs777372494	12	28570576	1.5e-08	558	519
644	158	12:46726376:A:G	rs4768696	12	46726376	3.2e-08	168	159
645	158	12:46796522:A:C	rs2131371	12	46796522	3.8e-10	213	203
646	159	12:48337069:A:G	rs4073729	12	48337069	6.9e-10	41	40
647	159	12:48364463:A:T	rs10875713	12	48364463	6.5e-10	25	23
648	159	12:48379810:A:G	rs3829734	12	48379810	1.5e-10	11	11
649	159	12:48392433:A:G	rs1793958	12	48392433	8.8e-10	8	8
650	159	12:48401900:A:G	rs11614144	12	48401900	5.3e-11	17	17
651	159	12:48409054:A:C	rs12819124	12	48409054	3.5e-08	15	14
652	159	12:48412138:A:G	rs11168357	12	48412138	1.5e-13	106	103
653	159	12:48421774:A:G	rs61918773	12	48421774	2.9e-08	31	27
654	159	12:48493374:A:G	rs10875742	12	48493374	2.5e-09	8	8
655	159	12:48499931:A:T	rs4760619	12	48499931	4.2e-09	135	127
656	159	12:48592893:A:AT	rs111330191	12	48592893	1.9e-11	150	141
657	159	12:48604306:A:T	rs10875771	12	48604306	1.2e-08	4	2
658	160	12:66329992:A:AT	rs5798799	12	66329992	1.2e-10	5	5
659	160	12:66360164:C:T	rs7970350	12	66360164	5.8e-14	22	22
660	161	12:79685226:C:T	rs7963801	12	79685226	3.3e-11	10	9
661	161	12:79747487:C:T	rs1732664	12	79747487	2.9e-08	1	1
662	162	12:94090867:A:G	rs10745658	12	94090867	1.6e-08	82	79
663	163	12:115094260:A:G	rs11067228	12	115094260	5.7e-09	12	10
664	163	12:115100156:A:G	rs73196916	12	115100156	4.4e-08	5	5
665	164	12:121836026:C:T	rs10744761	12	121836026	3.7e-08	127	118
666	165	12:123445796:A:G	rs11061016	12	123445796	9.4e-09	85	81
667	165	12:123885928:C:T	rs112196150	12	123885928	4.1e-08	81	69
668	166	12:124389053:A:G	rs57316347	12	124389053	4.4e-09	8	8
669	166	12:124410529:A:T	rs4575361	12	124410529	7.2e-11	116	109
670	167	13:50513677:G:GT	rs35599370	13	50513677	1.1e-08	28	27
671	167	13:50609238:C:T	rs9596226	13	50609238	1.5e-08	43	41
672	167	13:50722895:A:C	rs1326122	13	50722895	4.2e-08	4	3
673	167	13:50919045:C:T	rs1149851	13	50919045	2.3e-13	79	73
674	167	13:50980822:C:T	rs2532972	13	50980822	2.1e-09	3	3
675	167	13:50983271:A:AAAT	rs3990187	13	50983271	5.9e-16	1	1
676	167	13:51061044:G:T	rs149340	13	51061044	8.6e-15	9	9
677	167	13:51061932:A:T	rs201764	13	51061932	9.7e-16	1	1
678	167	13:51065295:A:ATT	rs71190380	13	51065295	6.5e-10	44	43
679	167	13:51067078:A:T	rs190704	13	51067078	5.3e-12	12	9
680	167	13:51083518:A:G	rs12872671	13	51083518	1.1e-14	21	20
681	167	13:51088809:A:G	rs123378	13	51088809	1.9e-08	10	10
682	167	13:51100097:A:G	rs3118904	13	51100097	8.7e-12	2	2
683	167	13:51106522:A:T	rs1239948	13	51106522	7.5e-10	12	11
684	167	13:51108096:A:G	rs3116601	13	51108096	1.8e-26	93	90
685	167	13:51110397:T:TGG	rs548399088	13	51110397	4.6e-11	1	1
686	167	13:51129412:C:T	rs1149827	13	51129412	6.3e-11	2	2
687	167	13:51130374:T:TC	rs35681675	13	51130374	4.1e-12	4	3
688	167	13:51136739:C:T	rs978332	13	51136739	1.5e-11	12	12
689	167	13:51146069:C:T	rs3118917	13	51146069	1.4e-08	4	4
690	167	13:51171711:G:T	rs7997464	13	51171711	1.3e-10	1	1
691	167	13:51175938:A:T	rs1614726	13	51175938	4.1e-13	24	22
692	167	13:51176678:C:T	rs1341635	13	51176678	3.4e-16	15	14
693	167	13:51226954:C:T	rs797512	13	51226954	1.2e-09	13	13
694	167	13:51227415:A:G	rs797515	13	51227415	3.2e-13	19	17
695	168	14:21538067:A:C	rs8019890	14	21538067	7.2e-12	8	8
696	168	14:21542766:A:G	rs12889267	14	21542766	1.4e-10	16	13
697	168	14:21553545:A:T	rs12885295	14	21553545	1.3e-08	6	4
698	168	14:21571119:A:G	rs12432043	14	21571119	2.1e-09	13	11
699	168	14:21583378:A:T	rs10400725	14	21583378	6.5e-12	11	8
700	169	14:23789955:A:G	rs34074573	14	23789955	1.7e-08	7	6
701	169	14:23911407:C:T	rs11621360	14	23911407	2.6e-08	4	2
702	170	14:27661650:A:G	rs1245463	14	27661650	9.8e-11	24	22
703	171	14:36479003:C:T	rs10467759	14	36479003	2.1e-08	11	11
704	171	14:36500737:A:G	rs7148295	14	36500737	6.5e-10	25	24
705	171	14:36526045:A:G	rs367882	14	36526045	2.1e-11	28	25
706	171	14:36526158:G:GC	rs5807850	14	36526158	4.6e-10	52	50
707	171	14:36536181:A:C	rs398745	14	36536181	1.1e-13	179	168
708	171	14:36551970:C:CT	rs35968564	14	36551970	3.3e-09	1	1
709	171	14:36559254:C:T	rs4982332	14	36559254	1.2e-09	96	91
710	171	14:36565851:T:TAA	rs55638843	14	36565851	1.4e-09	160	150
711	171	14:36567907:C:CA	rs111303898	14	36567907	2e-09	1	1
712	171	14:36628232:C:G	rs12881133	14	36628232	4.4e-11	137	132
713	171	14:36638222:A:G	rs934075	14	36638222	3.2e-13	139	131
714	171	14:36683779:A:G	rs7148603	14	36683779	8e-12	29	29
715	171	14:36685165:G:GA	rs34518419	14	36685165	3.2e-09	54	52
716	172	14:60901184:T:TTATA	rs530964686	14	60901184	2e-08	137	129
717	172	14:61072875:C:T	rs10483727	14	61072875	2.8e-09	118	112
718	173	14:68773737:T:TTC	rs754261699	14	68773737	3.5e-09	84	83
719	173	14:68780647:C:CA	rs3837660	14	68780647	5.9e-10	85	83
720	173	14:68792750:C:T	rs10083464	14	68792750	7.2e-09	16	16
721	173	14:68889011:A:G	rs12590319	14	68889011	9.9e-09	10	10
722	174	14:70348141:C:CATAT	rs35230100	14	70348141	6.3e-10	1	1
723	175	14:75215224:C:CA	rs34464875	14	75215224	1.3e-08	6	4
724	175	14:75359226:C:T	rs10146501	14	75359226	8e-09	6	4
725	176	14:80599560:A:AC	rs570879729	14	80599560	3e-08	3	3
726	177	15:56822403:G:T	rs703235	15	56822403	9.9e-10	55	50
727	177	15:56824086:G:T	rs12708450	15	56824086	1.5e-12	18	18
728	177	15:56824818:A:G	rs3858886	15	56824818	4.6e-08	17	16
729	177	15:56868566:A:G	rs75072088	15	56868566	2.5e-09	8	7
730	177	15:57017888:A:G	rs10518870	15	57017888	1.2e-11	120	118
731	177	15:57158987:A:T	rs1660964	15	57158987	9e-09	115	105
732	177	15:57300952:C:T	rs7496293	15	57300952	7.8e-10	371	350
733	178	15:58191210:C:T	rs1372366	15	58191210	7.8e-09	34	34
734	178	15:58201133:A:G	rs2165574	15	58201133	2.1e-10	28	28
735	178	15:58276358:A:G	rs12898976	15	58276358	1.3e-08	180	166
736	178	15:58336218:C:T	rs4238327	15	58336218	6.7e-11	84	82
737	178	15:58343021:C:T	rs4646572	15	58343021	3.2e-09	18	18
738	179	15:74129703:A:G	rs12915342	15	74129703	4.8e-14	38	38
739	179	15:74162916:A:G	rs744618	15	74162916	7.1e-10	24	20
740	179	15:74165128:C:T	rs4886717	15	74165128	3.1e-08	5	4
741	179	15:74170444:C:T	rs11636136	15	74170444	1.9e-09	9	9
742	179	15:74173668:A:G	rs7496005	15	74173668	3e-09	19	18
743	179	15:74176910:C:T	rs12902040	15	74176910	9.1e-10	34	33
744	179	15:74210428:A:G	rs4886470	15	74210428	2.9e-09	1	1
745	179	15:74213872:A:G	rs7167367	15	74213872	1.4e-14	5	4
746	179	15:74214424:T:TA	rs35065985	15	74214424	1.3e-13	10	9
747	179	15:74215551:C:T	rs4886761	15	74215551	3.5e-13	6	6
748	179	15:74218466:A:C	rs16958477	15	74218466	6.1e-11	3	3
749	179	15:74221157:C:T	rs1550436	15	74221157	9.4e-16	18	18
750	179	15:74223118:C:G	rs62004866	15	74223118	1.1e-17	12	12
751	179	15:74223621:A:ATC	rs3056314	15	74223621	6.5e-15	23	20
752	179	15:74278126:C:T	rs35364449	15	74278126	4.3e-18	2	2
753	179	15:74282833:G:GC	rs3214695	15	74282833	2e-12	24	24
754	179	15:74310663:C:CA	rs10663510	15	74310663	1.2e-08	1	1
755	179	15:74323201:C:T	rs12901885	15	74323201	1.3e-14	46	45
756	179	15:74328141:G:T	rs743581	15	74328141	2.1e-10	3	3
757	179	15:74329021:C:T	rs752004	15	74329021	1.3e-10	14	13
758	179	15:74336633:C:T	rs5742915	15	74336633	1.1e-19	1	1
759	179	15:74340336:C:G	rs4886860	15	74340336	1.3e-11	18	17
760	179	15:74353561:G:T	rs4886868	15	74353561	1.1e-13	3	3
761	179	15:74380752:G:T	rs572865226	15	74380752	5.8e-12	1	1
762	179	15:74413778:A:G	rs146031211	15	74413778	2.5e-09	4	4
763	179	15:74472199:C:T	rs10910	15	74472199	3.6e-12	9	9
764	179	15:74491748:A:ACGCAGGGAGCAGGTTCC	rs534606048	15	74491748	2e-08	9	9
765	180	15:75609488:A:G	rs11636600	15	75609488	2e-08	9	9
766	180	15:75812474:A:G	rs28610581	15	75812474	5.9e-10	134	118
767	181	15:77390870:A:G	rs17466480	15	77390870	7.2e-13	156	147
768	181	15:77410138:A:C	rs67839374	15	77410138	4.5e-11	196	183
769	181	15:77630986:A:T	rs201356313	15	77630986	1.1e-08	1	1
770	181	15:77700494:C:CAT	rs150041430	15	77700494	3.6e-08	1	1
771	181	15:77790022:A:T	rs111809986	15	77790022	2e-08	51	48
772	181	15:77947256:C:T	rs34268901	15	77947256	1.5e-09	55	52
773	181	15:78101909:A:G	rs3936093	15	78101909	3.7e-09	77	72
774	181	15:78129033:C:T	rs11853098	15	78129033	4.7e-09	53	50
775	182	15:96887277:A:G	rs12914702	15	96887277	6.9e-11	6	6
776	183	15:99170496:A:G	rs8024593	15	99170496	1e-10	6	5
777	183	15:99180244:A:G	rs12917566	15	99180244	9e-13	15	13
778	183	15:99186488:C:G	rs1573891	15	99186488	1.3e-16	12	11
779	183	15:99190131:T:TTC	rs746223174	15	99190131	3.3e-11	9	7
780	183	15:99193524:C:T	rs28409768	15	99193524	1.5e-10	10	9
781	183	15:99194896:C:G	rs2871865	15	99194896	3.3e-21	9	8
782	183	15:99198956:C:CT	rs534783117	15	99198956	1e-09	3	3
783	183	15:99210597:C:G	rs10902605	15	99210597	2.4e-11	21	20
784	183	15:99215615:A:G	rs11247365	15	99215615	4.6e-13	13	12
785	183	15:99219081:A:G	rs192664713	15	99219081	6.4e-10	5	5
786	183	15:99220351:A:G	rs9920515	15	99220351	2.8e-09	13	12
787	184	15:100692953:A:G	rs72755233	15	100692953	1.1e-10	1	1
788	185	16:2089006:A:G	rs3211995	16	2089006	1.5e-09	6	6
789	185	16:2125834:C:T	rs13337626	16	2125834	1.7e-12	13	12
790	185	16:2145280:C:T	rs7206195	16	2145280	9.3e-16	39	36
791	185	16:2148224:C:T	rs3874648	16	2148224	1.8e-08	8	7
792	185	16:2152129:A:G	rs12926160	16	2152129	7e-09	1	1
793	185	16:2156850:A:G	rs2457533	16	2156850	1.1e-16	22	21
794	185	16:2157195:A:G	rs34673494	16	2157195	6.2e-12	1	1
795	185	16:2159405:C:T	rs2575313	16	2159405	2e-08	15	12
796	185	16:2185083:G:T	rs571947118	16	2185083	1.5e-08	1	1
797	185	16:2190693:C:G	rs258280	16	2190693	1.3e-12	43	37
798	185	16:2191734:A:G	rs258281	16	2191734	1.7e-15	34	33
799	185	16:2210452:A:G	rs9926191	16	2210452	2.3e-09	9	8
800	185	16:2210576:A:C	rs34651031	16	2210576	1.1e-08	9	8
801	185	16:2238337:A:G	rs26832	16	2238337	2.6e-08	25	24
802	186	16:11163616:A:G	rs11648019	16	11163616	4.9e-09	89	81
803	187	16:14392641:C:T	rs246181	16	14392641	2.3e-09	27	24
804	187	16:14405006:C:CTT	rs368827656	16	14405006	1.5e-08	13	12
805	188	16:24699205:A:C	rs71375680	16	24699205	1.4e-08	1	1
806	188	16:24819806:A:G	rs11647120	16	24819806	1.8e-10	50	49
807	188	16:24837838:C:CT	rs11419346	16	24837838	9.5e-09	1	1
808	189	16:28868695:A:G	rs62037364	16	28868695	3.4e-09	367	330
809	189	16:28903188:C:T	rs9746702	16	28903188	5.1e-09	41	39
810	190	16:30792389:C:T	rs35695082	16	30792389	1.1e-09	4	4
811	191	16:53910261:A:C	rs4784329	16	53910261	1.3e-16	22	20
812	191	16:53922494:A:T	rs10852524	16	53922494	4.3e-14	12	11
813	191	16:53936453:A:C	rs17222465	16	53936453	2.4e-10	1	1
814	191	16:53951621:A:AGT	rs35549801	16	53951621	8.5e-10	1	1
815	191	16:53960779:A:C	rs12933343	16	53960779	1.4e-11	10	10
816	192	16:69549749:A:C	rs11866219	16	69549749	5e-13	17	16
817	192	16:69552508:G:T	rs12599648	16	69552508	3.4e-10	146	132
818	192	16:69563412:C:T	rs56096139	16	69563412	5.5e-11	66	61
819	192	16:69579009:C:CT	rs552207250	16	69579009	3.8e-09	66	55
820	192	16:69602283:A:G	rs62052823	16	69602283	6.6e-09	1	1
821	192	16:69602285:A:G	rs62052824	16	69602285	1.3e-09	23	18
822	192	16:69687478:A:AT	rs368653984	16	69687478	1.1e-10	1	1
823	192	16:69731842:C:CT	rs142339190	16	69731842	4e-09	4	4
824	192	16:69896527:A:G	rs7196917	16	69896527	5.5e-15	79	69
825	192	16:69907445:G:T	rs3790076	16	69907445	1.8e-13	128	123
826	192	16:69945092:C:T	rs4985451	16	69945092	9.9e-13	48	45
827	192	16:69961296:C:T	rs57613728	16	69961296	3.9e-10	25	25
828	192	16:69967732:A:G	rs8047818	16	69967732	1.6e-10	160	154
829	192	16:69968892:A:G	rs12708902	16	69968892	3.6e-10	2	2
830	192	16:69996556:C:G	rs62050606	16	69996556	6.3e-09	2	2
831	192	16:70001424:C:T	rs3868138	16	70001424	3.2e-08	1	1
832	192	16:70078960:A:G	rs8061221	16	70078960	2.3e-08	104	96
833	193	16:72007232:A:G	rs7197967	16	72007232	1.7e-09	6	6
834	193	16:72013539:C:T	rs9302633	16	72013539	3.8e-08	73	73
835	193	16:72114002:C:T	rs217181	16	72114002	8.4e-10	3	3
836	194	16:84822341:C:T	rs35555	16	84822341	7.1e-09	17	17
837	194	16:84830136:A:C	rs7404347	16	84830136	4e-08	21	17
838	194	16:84859433:C:T	rs11645145	16	84859433	2.8e-08	1	1
839	194	16:84859672:A:G	rs36028059	16	84859672	2e-09	10	10
840	194	16:84867404:A:G	rs8055199	16	84867404	1.5e-09	1	1
841	194	16:84940033:G:T	rs7197751	16	84940033	2.1e-08	6	6
842	195	17:7372637:C:T	rs12942267	17	7372637	1.8e-09	54	47
843	196	17:27219548:C:T	rs7218743	17	27219548	3.5e-08	9	8
844	196	17:27367678:T:TTC	rs71359272	17	27367678	1.8e-08	25	23
845	196	17:27486673:A:G	rs7214252	17	27486673	4.1e-09	33	30
846	197	17:29203720:C:CTTTTTTTTTTTTTTTTTT	rs368947056	17	29203720	1.5e-08	10	8
847	197	17:29206421:G:T	rs6505216	17	29206421	6.1e-11	22	21
848	198	17:36844593:G:T	rs12941165	17	36844593	4.3e-10	17	13
849	198	17:36857231:A:AAAGTG	rs71138647	17	36857231	3.9e-11	13	13
850	198	17:36860570:G:GTCT	rs3833090	17	36860570	3e-10	1	1
851	198	17:36879668:C:T	rs6503732	17	36879668	2e-09	4	4
852	198	17:36889218:A:ACACT	rs761810939	17	36889218	3.6e-10	1	1
853	198	17:36893090:A:C	rs111757224	17	36893090	6.4e-11	10	7
854	198	17:36894163:C:CA	rs556482325	17	36894163	4.6e-11	2	2
855	198	17:36895206:A:G	rs2075056	17	36895206	7.2e-12	8	8
856	198	17:36899560:C:G	rs3785456	17	36899560	5.2e-18	8	5
857	198	17:36906873:A:G	rs2075058	17	36906873	5.8e-10	2	2
858	198	17:36921419:C:T	rs228283	17	36921419	4.5e-08	14	14
859	198	17:36922196:A:G	rs1043515	17	36922196	1.2e-20	13	11
860	198	17:36934958:G:GA	rs58476110	17	36934958	7.7e-13	10	10
861	198	17:36981915:C:T	rs12941407	17	36981915	1.5e-08	22	20
862	198	17:37001982:T:TG	rs67144237	17	37001982	1.2e-09	1	1
863	198	17:37010497:A:C	rs7501749	17	37010497	2.7e-09	7	5
864	199	17:42714284:A:G	rs76130710	17	42714284	4.8e-09	4	4
865	199	17:42723091:C:CT	rs71275954	17	42723091	2e-08	122	113
866	199	17:42770479:C:G	rs12937258	17	42770479	2.7e-09	150	138
867	199	17:42788590:A:G	rs72826852	17	42788590	5.9e-11	8	8
868	199	17:42900616:G:GT	rs369102249	17	42900616	1.8e-08	1	1
869	199	17:42903044:C:G	rs113630349	17	42903044	8.7e-10	46	42
870	199	17:42914555:T:TA	rs564768919	17	42914555	1.4e-09	1	1
871	199	17:42916817:A:C	rs2529535	17	42916817	2.9e-10	49	45
872	199	17:42943778:G:GATTTATTTTATTTT	rs543696300	17	42943778	4.4e-08	50	48
873	199	17:42959358:A:G	rs72828807	17	42959358	5.3e-10	11	7
874	199	17:42972122:A:G	rs75707322	17	42972122	6.8e-12	2	1
875	199	17:43002225:C:CTTTA	rs749397039	17	43002225	7.6e-10	4	4
876	199	17:43011908:A:G	rs755547	17	43011908	1.1e-16	49	46
877	199	17:43014380:C:CT	rs550987711	17	43014380	3.9e-10	5	4
878	199	17:43042199:A:ATCTTT	rs111572898	17	43042199	1.7e-08	18	18
879	199	17:43049319:C:T	rs79553250	17	43049319	9.8e-12	25	23
880	199	17:43073296:C:T	rs62065776	17	43073296	4.1e-10	5	5
881	199	17:43099624:C:T	rs62065782	17	43099624	8.5e-13	41	37
882	199	17:43133848:A:T	rs112106588	17	43133848	2.4e-09	1	1
883	199	17:43185492:C:G	rs1989803	17	43185492	7.6e-10	7	5
884	199	17:43188891:C:G	rs72832859	17	43188891	6.3e-13	4	4
885	199	17:43196584:C:T	rs12603813	17	43196584	4.8e-09	2	2
886	199	17:43202492:A:G	rs4986167	17	43202492	2.1e-08	1	1
887	199	17:43219921:C:CT	rs750852230	17	43219921	1.3e-09	1	1
888	199	17:43223292:A:G	rs9894577	17	43223292	1.8e-12	19	18
889	199	17:43244700:A:C	rs4792858	17	43244700	4.6e-11	23	20
890	199	17:43256463:A:T	rs9901941	17	43256463	1e-09	1	1
891	199	17:43417273:G:T	rs17686238	17	43417273	1.9e-10	2	2
892	199	17:43460374:A:G	rs62064595	17	43460374	7.3e-14	179	170
893	199	17:43460891:A:G	rs61572747	17	43460891	2.6e-09	1	1
894	199	17:43495119:C:CAA	rs546735951	17	43495119	4.2e-12	179	170
895	199	17:43563606:A:T	rs142925250	17	43563606	2.8e-10	178	169
896	199	17:43581752:C:T	rs1056009	17	43581752	4.4e-09	1	1
897	199	17:43659355:A:C	rs2463520	17	43659355	6.2e-09	36	33
898	199	17:43666164:G:T	rs112754278	17	43666164	4.4e-11	1	1
899	199	17:43670225:A:G	rs62064435	17	43670225	4e-12	3341	3081
900	199	17:43691192:A:AT	rs537468297	17	43691192	1.8e-08	2	2
901	199	17:43789710:C:G	rs113100008	17	43789710	4.9e-09	2	2
902	199	17:43798360:A:G	rs55938136	17	43798360	6.9e-15	1	1
903	199	17:43857292:C:CTTTTTTT	rs35111772	17	43857292	2.3e-08	1	1
904	199	17:43933307:C:T	rs7221167	17	43933307	9.4e-09	1	1
905	199	17:43933802:G:T	rs9913081	17	43933802	2.3e-08	2596	2420
906	199	17:43992943:A:G	rs9899833	17	43992943	1.6e-09	9	9
907	199	17:44139472:A:C	rs540421791	17	44139472	2e-09	1	1
908	199	17:44152710:A:T	rs557445057	17	44152710	5.4e-11	1	1
909	199	17:44212908:A:AT	rs556046991	17	44212908	1.8e-09	10	7
910	199	17:44217895:C:CA	rs369541018	17	44217895	6.5e-12	1	1
911	199	17:44227393:A:T	rs2696579	17	44227393	6.6e-14	2904	2690
912	199	17:44227431:C:CA	rs376200741	17	44227431	6.5e-11	8	5
913	199	17:44277404:T:TACACACACACAC	rs143234563	17	44277404	3.2e-11	1	1
914	199	17:44306628:G:GAA	rs199726619	17	44306628	2.7e-10	1	1
915	199	17:44322960:A:G	rs2668637	17	44322960	5.7e-10	1	1
916	199	17:44330105:A:G	rs79641193	17	44330105	2.5e-17	3820	3511
917	199	17:44336651:C:T	rs2458203	17	44336651	4.5e-08	2304	2165
918	199	17:44337927:C:CCTTGTTCTCTGG	rs563400909	17	44337927	2e-13	1	1
919	199	17:44349031:A:AGATTAC	rs111748739	17	44349031	6.5e-12	3233	2977
920	199	17:44354904:C:T	rs2732699	17	44354904	1.4e-14	3397	3133
921	199	17:44355634:C:G	rs2696531	17	44355634	1.5e-13	2	2
922	199	17:44356156:C:CATTATTTTT	rs368765726	17	44356156	1.9e-10	1	1
923	199	17:44360314:A:G	rs62071638	17	44360314	7.8e-11	1	1
924	199	17:44362049:T:TA	rs560470249	17	44362049	3.9e-08	6	3
925	199	17:44364335:A:G	rs578102530	17	44364335	4e-14	3488	3210
926	199	17:44366624:C:CTA	rs375112071	17	44366624	4.1e-13	1	1
927	199	17:44369585:A:C	rs530766798	17	44369585	1.4e-10	22	22
928	199	17:44446162:C:T	rs62071371	17	44446162	5.1e-09	1	1
929	199	17:44458840:C:CT	rs577976641	17	44458840	5.3e-10	360	322
930	199	17:44539479:A:G	rs155765	17	44539479	6.3e-09	27	27
931	199	17:44574285:A:G	rs551691455	17	44574285	5.8e-09	3259	3007
932	199	17:44753025:C:T	rs199470	17	44753025	2e-11	5	3
933	199	17:44793627:C:CT	rs56755526	17	44793627	4.6e-11	39	38
934	199	17:44865439:G:T	rs2074404	17	44865439	1e-10	1849	1712
935	200	17:46048592:A:G	rs2905846	17	46048592	4.4e-09	54	53
936	200	17:46049459:G:GA	rs11448169	17	46049459	4.2e-09	1	1
937	200	17:46065827:C:CA	rs71366816	17	46065827	1.1e-09	1	1
938	200	17:46089813:C:T	rs35662223	17	46089813	5.7e-11	39	38
939	200	17:46123983:A:G	rs41457949	17	46123983	4.8e-08	4	3
940	200	17:46301372:C:CAG	rs10633331	17	46301372	7.1e-10	2	2
941	200	17:46303558:A:G	rs4534896	17	46303558	4.3e-13	34	34
942	200	17:46464895:A:G	rs62064990	17	46464895	7.3e-09	13	12
943	200	17:46470239:A:T	rs8079048	17	46470239	5.5e-11	85	77
944	200	17:46563707:G:T	rs1553754	17	46563707	3.3e-10	46	44
945	200	17:46564225:G:GTTTGGCTTCTACTTTTCTAA	rs11271023	17	46564225	2.2e-11	63	58
946	200	17:46569033:G:GA	rs66552891	17	46569033	1.3e-09	4	4
947	200	17:46629593:G:T	rs2229304	17	46629593	1.2e-12	15	13
948	200	17:46631064:C:CA	rs35839777	17	46631064	1.1e-10	1	1
949	200	17:46633505:G:GT	rs35527404	17	46633505	1.2e-08	1	1
950	200	17:46636943:C:T	rs9905165	17	46636943	5.5e-12	10	10
951	200	17:46661292:A:G	rs2288278	17	46661292	2.9e-13	10	10
952	200	17:46663850:A:G	rs4793937	17	46663850	4.7e-13	19	17
953	200	17:46676460:A:G	rs10853101	17	46676460	2.5e-14	2	2
954	200	17:46682630:A:G	rs11079830	17	46682630	5.5e-09	11	11
955	200	17:46685076:G:GT	rs553318261	17	46685076	2.6e-11	31	30
956	200	17:46724233:A:C	rs9913026	17	46724233	3.1e-09	32	31
957	200	17:46732557:A:G	rs4793965	17	46732557	3.5e-11	18	14
958	200	17:46761749:C:T	rs7215264	17	46761749	1.6e-08	39	36
959	201	17:61764710:C:CA	rs377122391	17	61764710	3.1e-14	42	39
960	201	17:61816194:A:AAATAAT	rs372982779	17	61816194	6.8e-15	230	209
961	201	17:61826837:A:G	rs111878479	17	61826837	2e-10	107	97
962	201	17:61832251:A:G	rs150137643	17	61832251	3e-09	191	172
963	201	17:61960771:C:CT	rs371482171	17	61960771	8.8e-10	211	190
964	201	17:61996174:G:T	rs6172	17	61996174	7.3e-09	2	2
965	201	17:61996273:C:T	rs11568828	17	61996273	2.7e-13	1	1
966	201	17:62017421:A:G	rs2532111	17	62017421	2.4e-12	23	22
967	202	17:63556290:A:G	rs12452513	17	63556290	3.8e-09	4	4
968	202	17:63556402:C:G	rs12452505	17	63556402	1.2e-10	5	5
969	203	17:64687446:A:G	rs1010544	17	64687446	3.1e-08	21	19
970	204	17:77773318:C:T	rs1105820	17	77773318	3.4e-08	11	11
971	204	17:77784268:C:T	rs2587505	17	77784268	7.7e-11	8	6
972	205	18:13002309:A:G	rs9964912	18	13002309	1.7e-08	116	106
973	206	18:20720973:G:T	rs11082304	18	20720973	1.1e-11	3	3
974	206	18:20730979:G:GT	rs147111272	18	20730979	9.9e-13	1	1
975	206	18:20732450:A:AT	rs67308509	18	20732450	1.2e-12	1	1
976	206	18:20735461:G:T	rs4308051	18	20735461	2.5e-21	42	39
977	206	18:20786093:C:T	rs7245326	18	20786093	1.4e-09	1	1
978	206	18:20802506:A:C	rs2043439	18	20802506	3.1e-08	3	3
979	206	18:20815223:C:T	rs12455370	18	20815223	1.3e-09	3	3
980	207	18:35138528:T:TG	rs568134398	18	35138528	1.3e-09	55	48
981	208	18:46558289:A:G	rs11082726	18	46558289	3.2e-11	1	1
982	208	18:46564313:C:G	rs833519	18	46564313	1.6e-08	10	10
983	208	18:46601372:A:G	rs34125642	18	46601372	2.4e-10	37	34
984	208	18:46606599:C:T	rs8086100	18	46606599	2.4e-08	39	36
985	208	18:46773560:C:T	rs11662738	18	46773560	6.1e-10	14	12
986	208	18:46781809:A:G	rs510201	18	46781809	4.2e-08	104	101
987	208	18:46816093:A:ATG	rs374087638	18	46816093	1.2e-11	44	44
988	208	18:46843923:C:G	rs12957894	18	46843923	2.5e-15	38	34
989	208	18:46923503:A:T	rs8087325	18	46923503	3.1e-12	50	47
990	209	18:52873317:A:G	rs1942262	18	52873317	1.9e-08	20	18
991	209	18:52903085:A:G	rs1261070	18	52903085	9e-11	2	2
992	209	18:53082974:C:T	rs2119292	18	53082974	3.5e-11	3	3
993	209	18:53135894:A:G	rs2924329	18	53135894	1.8e-10	2	2
994	209	18:53168243:C:T	rs3017183	18	53168243	1.8e-08	5	5
995	209	18:53172105:C:G	rs2958158	18	53172105	2.6e-09	4	4
996	209	18:53204136:A:C	rs658905	18	53204136	2.1e-08	11	11
997	209	18:53273614:A:G	rs635538	18	53273614	4.9e-16	10	9
998	209	18:53285983:A:ATTTT	rs377181240	18	53285983	2.2e-09	1	1
999	209	18:53352082:G:T	rs784218	18	53352082	3e-14	31	29
1000	209	18:53465800:C:T	rs1676820	18	53465800	2.7e-09	17	16
1001	210	18:57730096:A:G	rs4121765	18	57730096	3.1e-08	87	84
1002	210	18:57846077:C:T	rs663640	18	57846077	2.9e-10	121	116
1003	211	19:2164351:A:T	rs12985346	19	2164351	9.9e-11	83	81
1004	211	19:2186757:C:T	rs8108461	19	2186757	3.7e-10	29	28
1005	211	19:2191980:C:T	rs3815145	19	2191980	4.1e-08	36	35
1006	211	19:2208859:C:T	rs2301799	19	2208859	4.3e-09	25	24
1007	212	19:4943515:C:T	rs17882933	19	4943515	3e-08	4	3
1008	213	19:8670147:C:T	rs62621197	19	8670147	2.2e-09	1	1
1009	214	19:18392643:C:T	rs41523455	19	18392643	5.9e-12	5	5
1010	214	19:18406470:C:T	rs12979985	19	18406470	1.1e-09	15	14
1011	215	19:36929280:A:G	rs2967527	19	36929280	1.4e-09	78	75
1012	215	19:37376756:A:G	rs10403906	19	37376756	2e-08	120	111
1013	215	19:37389470:C:T	rs7250197	19	37389470	8.1e-09	24	23
1014	215	19:37489617:A:C	rs1667369	19	37489617	4.1e-09	232	218
1015	215	19:38040492:C:T	rs56277404	19	38040492	2.7e-08	156	144
1016	216	19:45410444:A:G	rs769450	19	45410444	3.3e-09	20	20
1017	216	19:45427353:C:G	rs4803770	19	45427353	2.6e-08	8	8
1018	217	19:46002456:G:T	rs3745821	19	46002456	5.2e-11	22	22
1019	217	19:46003068:A:G	rs35446288	19	46003068	8.5e-09	7	3
1020	218	19:52221213:A:G	rs4363950	19	52221213	7.3e-14	19	19
1021	218	19:52229506:C:T	rs10401482	19	52229506	9.5e-09	1	1
1022	218	19:52230483:G:T	rs1551156	19	52230483	2.6e-08	12	12
1023	219	19:55741371:C:T	rs77942969	19	55741371	1.3e-08	1	1
1024	219	19:55879672:C:T	rs4252548	19	55879672	1.3e-11	2	2
1025	219	19:55966275:A:G	rs117868499	19	55966275	2.4e-08	2	2
1026	220	20:13261628:C:T	rs1407339	20	13261628	1.7e-08	5	5
1027	220	20:13262487:C:T	rs719628	20	13262487	1.5e-09	11	9
1028	221	20:32952528:A:T	rs8184730	20	32952528	3.9e-10	2	2
1029	221	20:32958468:T:TCA	rs539218700	20	32958468	3e-09	1	1
1030	221	20:32968411:C:CT	rs369739453	20	32968411	2.2e-11	1	1
1031	221	20:33056595:C:CA	rs570350305	20	33056595	2.6e-15	239	215
1032	221	20:33060193:A:G	rs73103138	20	33060193	2.4e-08	1	1
1033	221	20:33103447:C:CCA	rs10626123	20	33103447	1.3e-08	27	22
1034	221	20:33133553:A:G	rs4911429	20	33133553	2e-10	118	106
1035	221	20:33151428:T:TG	rs535726383	20	33151428	1e-10	5	5
1036	221	20:33223832:T:TA	rs71299222	20	33223832	3.2e-11	128	120
1037	221	20:33228301:A:G	rs6088558	20	33228301	3.9e-09	6	6
1038	221	20:33230497:C:CAT	rs11472795	20	33230497	8e-10	1	1
1039	221	20:33242808:C:CA	rs571781683	20	33242808	5.7e-11	1	1
1040	221	20:33287078:A:G	rs13044899	20	33287078	4.7e-19	292	268
1041	221	20:33377877:T:TA	rs530779725	20	33377877	7.2e-15	78	72
1042	221	20:33411871:A:G	rs6088619	20	33411871	1.3e-11	6	6
1043	221	20:33465640:A:T	rs7509557	20	33465640	3.1e-10	1	1
1044	221	20:33466715:C:CT	rs757463965	20	33466715	2.1e-10	1	1
1045	221	20:33480917:C:G	rs6087644	20	33480917	3.7e-13	289	270
1046	221	20:33487278:C:T	rs67719508	20	33487278	3.8e-10	1	1
1047	221	20:33535752:C:CT	rs11429240	20	33535752	2.7e-08	1	1
1048	221	20:33536585:C:CA	rs573616381	20	33536585	7.6e-23	33	32
1049	221	20:33537226:A:AT	rs34433793	20	33537226	8.6e-09	1	1
1050	221	20:33667663:T:TA	rs71196784	20	33667663	2.1e-09	1	1
1051	221	20:33674312:A:G	rs11699584	20	33674312	8.6e-12	133	128
1052	221	20:33685153:C:T	rs371209470	20	33685153	1.3e-11	1	1
1053	221	20:33685416:A:G	rs13042695	20	33685416	1.3e-08	2	2
1054	221	20:33774369:C:CA	rs774964221	20	33774369	1e-09	1	1
1055	221	20:33777099:A:G	rs6088761	20	33777099	4.5e-18	11	8
1056	221	20:33780970:C:T	rs6060300	20	33780970	2e-08	43	38
1057	221	20:33785050:C:T	rs35193912	20	33785050	4.5e-19	219	206
1058	221	20:33802710:C:CT	rs572818150	20	33802710	2.5e-22	2	2
1059	221	20:33812001:C:CT	rs11398681	20	33812001	1.7e-26	10	10
1060	221	20:33812936:A:AG	rs778606929	20	33812936	4.9e-08	34	33
1061	221	20:33823832:C:T	rs2425020	20	33823832	2.5e-09	1	1
1062	221	20:33844938:A:C	rs2425024	20	33844938	5.6e-20	6	6
1063	221	20:33871098:A:AAT	rs780033733	20	33871098	7e-14	28	28
1064	221	20:33880146:A:T	rs111916968	20	33880146	4.5e-10	6	6
1065	221	20:33880363:A:T	rs2425051	20	33880363	1.7e-37	9	9
1066	221	20:33880546:A:G	rs8120559	20	33880546	6.5e-11	11	11
1067	221	20:33881504:A:G	rs574440893	20	33881504	3.7e-08	10	3
1068	221	20:33883015:A:G	rs7272884	20	33883015	5.4e-20	36	35
1069	221	20:33905326:C:T	rs2145082	20	33905326	6.9e-37	163	144
1070	221	20:33909088:C:T	rs6141543	20	33909088	4.2e-26	117	103
1071	221	20:33915814:G:GA	rs11481307	20	33915814	3.2e-26	1	1
1072	221	20:33929058:A:G	rs149394340	20	33929058	1.2e-12	1	1
1073	221	20:33945474:C:CA	rs551320013	20	33945474	3.2e-23	1	1
1074	221	20:33959147:G:GT	rs547181612	20	33959147	5.5e-44	2	2
1075	221	20:33963218:C:T	rs73109573	20	33963218	4.9e-08	1	1
1076	221	20:33993091:A:G	rs1204660	20	33993091	3.6e-10	1	1
1077	221	20:34010556:A:G	rs224320	20	34010556	9.1e-09	64	64
1078	221	20:34011966:G:T	rs137874109	20	34011966	4.1e-14	3	3
1079	221	20:34025756:A:G	rs143384	20	34025756	8.4e-56	129	113
1080	221	20:34030425:C:T	rs34414056	20	34030425	1.5e-21	9	9
1081	221	20:34036699:A:C	rs224343	20	34036699	5.5e-16	140	132
1082	221	20:34178662:A:AT	rs5841217	20	34178662	3.6e-13	49	48
1083	221	20:34183479:C:T	rs57545942	20	34183479	4.4e-12	105	100
1084	221	20:34184160:G:GCAAAACAAAACAAAA	rs142898689	20	34184160	5.4e-09	24	7
1085	221	20:34193672:C:T	rs6060502	20	34193672	3.9e-11	58	51
1086	221	20:34204555:C:CT	rs753827512	20	34204555	2.8e-14	166	158
1087	221	20:34227026:A:C	rs6060528	20	34227026	1.9e-11	1	1
1088	221	20:34301588:C:CAAAAA	rs532201406	20	34301588	5.3e-19	1	1
1089	221	20:34307305:C:T	rs75751462	20	34307305	3.3e-10	133	127
1090	221	20:34370184:G:GT	rs11480471	20	34370184	7.2e-11	2	2
1091	221	20:34419083:C:T	rs2425157	20	34419083	1.2e-11	211	194
1092	221	20:34461027:A:AT	rs113938713	20	34461027	8.8e-11	91	87
1093	221	20:34563384:A:G	rs55783707	20	34563384	1e-08	56	56
1094	221	20:34567592:C:T	rs6060739	20	34567592	7.4e-09	246	225
1095	221	20:34712310:C:T	rs6141600	20	34712310	2e-08	12	12
1096	221	20:34738019:C:T	rs142636887	20	34738019	4.5e-08	3	3
1097	222	20:47411456:C:T	rs2208590	20	47411456	3.8e-08	41	41
1098	222	20:47451103:C:CT	rs532314118	20	47451103	1.4e-09	43	41
1099	222	20:47499121:G:T	rs6090919	20	47499121	8e-10	1	1
1100	222	20:47518261:G:T	rs5014562	20	47518261	5.3e-09	5	5
1101	222	20:47531640:T:TTTC	rs201764793	20	47531640	3.5e-10	94	92
1102	222	20:47555082:A:G	rs11906450	20	47555082	8.3e-16	244	235
1103	222	20:47563014:T:TTA	rs755888391	20	47563014	1.6e-09	120	117
1104	222	20:47616142:A:G	rs34929358	20	47616142	1.8e-11	28	27
1105	222	20:47661748:A:AG	rs58327410	20	47661748	5.2e-09	131	128
1106	222	20:47741608:T:TA	rs755456990	20	47741608	6.4e-12	128	125
1107	223	21:39983448:C:T	rs117870289	21	39983448	9.3e-09	2	2
1108	223	21:40069825:C:T	rs2226685	21	40069825	1.7e-08	39	37
1109	224	22:30184599:A:G	rs140147	22	30184599	3.5e-08	199	193
1110	225	22:40611628:A:G	rs138019	22	40611628	6.3e-09	70	63
1111	226	22:45734860:C:T	rs3788649	22	45734860	8.5e-12	45	42

## Sheet: SP4. Lead SNPs
Supplementary table 4. Lead SNP table
No	GenomicLocus	uniqID	rsID	chr	pos	p	nIndSigSNPs	IndSigSNPs
1	1	1:2904634:A:G	rs139603701	1	2904634	3.5e-08	1	rs139603701
2	2	1:10455148:A:G	rs11121559	1	10455148	1.9e-12	6	rs11121559;rs192248643;rs2483678;rs41274456;rs17401588;rs146112447
3	2	1:10543817:A:AC	rs200613200	1	10543817	3.6e-10	5	rs200613200;rs12741973;rs2180184;rs1974293;rs70997221
4	3	1:22491330:C:T	rs2744755	1	22491330	1.8e-08	1	rs2744755
5	4	1:23324356:G:T	rs12036324	1	23324356	4.9e-09	4	rs12036324;rs1123021;rs10799792;rs2806563
6	5	1:32073908:A:G	rs10914451	1	32073908	8.1e-10	3	rs10914451;rs4949456;rs4949448
7	6	1:34804499:A:G	rs1342160	1	34804499	4e-09	1	rs1342160
8	7	1:41457693:A:T	rs61780429	1	41457693	2.1e-09	2	rs61780429;rs796328383
9	8	1:54051924:C:T	rs4926604	1	54051924	3.7e-20	4	rs4926604;rs4927015;rs3013744;rs1474462
10	9	1:88899964:A:C	rs4335354	1	88899964	3e-11	1	rs4335354
11	10	1:118882922:A:T	rs10802024	1	118882922	1.1e-08	1	rs10802024
12	11	1:150513711:A:G	rs7364686	1	150513711	1.2e-12	7	rs7364686;rs41317515;rs11204664;rs113651550;rs834233;rs79343884;rs140534082
13	12	1:155137395:G:T	rs141942982	1	155137395	3.1e-09	1	rs141942982
14	13	1:160160801:C:T	rs150330307	1	160160801	1.8e-15	2	rs150330307;rs16831565
15	14	1:170798444:A:G	rs10753823	1	170798444	1.2e-08	1	rs10753823
16	15	1:176684047:C:T	rs11576869	1	176684047	3e-10	3	rs11576869;rs12121068;rs10913200
17	15	1:176811873:C:T	rs1044299	1	176811873	5.1e-24	5	rs1044299;rs1883431;rs2206318;rs10798487;rs1022523
18	16	1:184035116:A:G	rs1952256	1	184035116	9e-10	1	rs1952256
19	17	1:184672098:A:G	rs78444298	1	184672098	2.3e-09	1	rs78444298
20	17	1:185091351:C:T	rs12566975	1	185091351	3.6e-09	3	rs12566975;rs35291294;rs12030554
21	18	1:190979192:C:T	rs61818103	1	190979192	8.2e-09	1	rs61818103
22	19	1:201016296:A:G	rs3850625	1	201016296	6.7e-13	2	rs3850625;rs35304341
23	20	1:205686523:G:GT	rs34305872	1	205686523	1.8e-13	4	rs34305872;rs823116;rs767299987;rs2793374
24	21	1:208978857:A:G	rs59270037	1	208978857	1.1e-08	1	rs59270037
25	22	1:213125699:G:T	rs2935213	1	213125699	2.3e-09	1	rs2935213
26	23	1:215524003:A:T	rs931899	1	215524003	4.5e-08	1	rs931899
27	24	1:227599079:A:G	rs3000790	1	227599079	9.4e-09	5	rs3000790;rs12128670;rs6426455;rs144589916;rs11484723
28	24	1:227902472:A:G	rs10916199	1	227902472	3.9e-16	11	rs10916199;rs11484723;rs7517885;rs12138074;rs10916208;rs2313202;rs12128670;rs6426455;rs144589916;rs577856969;rs533207070
29	25	2:23912401:C:T	rs2551347	2	23912401	9.3e-14	3	rs2551347;rs7586023;rs12233033
30	26	2:24980582:A:T	rs55797001	2	24980582	6.6e-13	6	rs55797001;rs11691159;rs934608;rs62140608;rs763597949;rs56293917
31	26	2:25041620:C:T	rs1550115	2	25041620	1.4e-22	16	rs1550115;rs115583825;rs62140608;rs7576788;rs763597949;rs55633509;rs7569646;rs368027631;rs34932517;rs12623207;rs147734082;rs11884143;rs200648189;rs17046434;rs10865308;rs78961514
32	26	2:25093026:T:TA	rs755204940	2	25093026	5.2e-16	13	rs755204940;rs10164842;rs74752557;rs763597949;rs55633509;rs7569646;rs6734834;rs368027631;rs34932517;rs33951017;rs478222;rs1866146;rs7576788
33	26	2:25483958:G:T	rs10167567	2	25483958	1.3e-12	9	rs10167567;rs368027631;rs34932517;rs33951017;rs478222;rs1866146;rs113953597;rs747792;rs5005988
34	27	2:33360848:C:G	rs4670893	2	33360848	1.9e-08	1	rs4670893
35	28	2:40400312:A:G	rs417591	2	40400312	1e-11	4	rs417591;rs1641456;rs13408531;rs745450049
36	28	2:40691468:A:C	rs11679585	2	40691468	9.2e-09	1	rs11679585
37	29	2:42263580:A:G	rs10177811	2	42263580	1.2e-10	4	rs10177811;rs11891679;rs13401919;rs74373248
38	30	2:44215185:A:G	rs13025206	2	44215185	5.4e-17	9	rs13025206;rs11686591;rs11687578;rs774563743;rs11687002;rs147359477;rs376938305;rs6544720;rs7561321
39	31	2:46747657:C:G	rs896209	2	46747657	7.1e-09	1	rs896209
40	32	2:59970660:A:C	rs1442883	2	59970660	9.6e-10	2	rs1442883;rs17050409
41	33	2:68436004:A:G	rs150805391	2	68436004	2.9e-14	1	rs150805391
42	34	2:70595465:C:G	rs1478645	2	70595465	4.1e-09	6	rs1478645;rs10184411;rs10180712;rs11689828;rs930655;rs12477771
43	34	2:70720070:C:T	rs3771498	2	70720070	7.9e-20	8	rs3771498;rs12477771;rs10180712;rs10182620;rs11689828;rs2278791;rs930655;rs3755382
44	35	2:99692373:A:T	rs10193039	2	99692373	3.1e-12	5	rs10193039;rs17760028;rs549685754;rs13028500;rs10206119
45	36	2:135607853:T:TC	rs201349125	2	135607853	1.2e-21	26	rs201349125;rs11441014;rs780348423;rs76913840;rs551173090;rs573714344;rs183174136;rs6716446;rs543452646;rs61553758;rs10445686;rs1900741;rs371254079;rs6735329;rs3213943;rs11433453;rs371532801;rs12467770;rs146679147;rs369311382;rs11384847;rs35564151;rs938658;rs55745411;rs6758044;rs376379022
46	36	2:135756265:G:T	rs58663889	2	135756265	5.5e-09	12	rs58663889;rs10445686;rs1900741;rs6735329;rs3213943;rs11433453;rs12467770;rs146679147;rs11441014;rs551173090;rs6716446;rs61553758
47	36	2:136553182:A:T	rs1030766	2	136553182	5e-13	11	rs1030766;rs373237642;rs773586788;rs35323281;rs2090661;rs371254079;rs6735329;rs3213943;rs11433453;rs12467770;rs146679147
48	36	2:136787476:A:G	rs74266324	2	136787476	4.2e-08	12	rs74266324;rs2090661;rs10445686;rs1900741;rs6735329;rs3213943;rs11433453;rs12467770;rs146679147;rs373237642;rs773586788;rs35323281
49	37	2:144166523:C:T	rs6430030	2	144166523	3.3e-08	1	rs6430030
50	38	2:152352843:C:G	rs7575451	2	152352843	2.1e-10	3	rs7575451;rs538093509;rs56080930
51	39	2:175241482:C:T	rs6433478	2	175241482	3e-12	6	rs6433478;rs77625597;rs2044469;rs796411235;rs753707433;rs72917533
52	40	2:179254330:C:T	rs1434095	2	179254330	3.2e-10	1	rs1434095
53	40	2:179664050:A:G	rs66733621	2	179664050	5.2e-09	2	rs66733621;rs2244492
54	41	2:199235664:A:C	rs1981612	2	199235664	7.1e-11	2	rs1981612;rs4850842
55	42	2:200942180:A:G	rs17530572	2	200942180	2.3e-08	2	rs17530572;rs2189472
56	42	2:201137782:C:T	rs17630248	2	201137782	1.4e-11	2	rs17630248;rs3739118
57	43	2:203151763:A:T	rs7585867	2	203151763	6.8e-09	1	rs7585867
58	44	2:204385054:C:CA	rs33931481	2	204385054	6.5e-09	1	rs33931481
59	45	2:218150948:C:G	rs10205394	2	218150948	1.1e-11	3	rs10205394;rs12622529;rs2194747
60	46	2:219884484:A:G	rs12464687	2	219884484	1.4e-08	1	rs12464687
61	47	2:233712226:C:CACA	rs760157231	2	233712226	2.4e-08	1	rs760157231
62	48	3:13785867:A:G	rs2974391	3	13785867	7.9e-10	1	rs2974391
63	49	3:38574491:A:G	rs6792762	3	38574491	1.7e-09	1	rs6792762
64	50	3:53103155:C:T	rs2564924	3	53103155	1.5e-15	6	rs2564924;rs2564958;rs74496775;rs376537338;rs2878762;rs58412350
65	51	3:71129879:C:T	rs17008195	3	71129879	4.4e-08	2	rs17008195;rs80190719
66	51	3:71164965:A:G	rs71298370	3	71164965	6e-11	1	rs71298370
67	51	3:71376654:G:T	rs57963523	3	71376654	9.2e-11	3	rs57963523;rs10658352;rs4677611
68	51	3:71640776:A:G	rs1529675	3	71640776	2.7e-09	1	rs1529675
69	52	3:72397279:A:G	rs9809116	3	72397279	2.6e-08	1	rs9809116
70	53	3:85517752:A:G	rs62250716	3	85517752	3.3e-09	2	rs62250716;rs375797692
71	54	3:132119691:A:T	rs115771255	3	132119691	6.7e-09	1	rs115771255
72	55	3:141112168:C:T	rs145903488	3	141112168	1.7e-08	1	rs145903488
73	55	3:141121814:A:C	rs2871960	3	141121814	2e-17	4	rs2871960;rs13066993;rs13098180;rs73872710
74	56	3:158059019:C:T	rs1095642	3	158059019	5.7e-09	1	rs1095642
75	57	3:169154511:A:T	rs1528293	3	169154511	9.4e-09	1	rs1528293
76	58	3:183996484:C:CTTTCTTCT	rs769387889	3	183996484	3.8e-09	2	rs769387889;rs11545169
77	58	3:184038969:C:T	rs4912537	3	184038969	2.8e-08	2	rs4912537;rs11545169
78	59	3:185548663:A:G	rs2194411	3	185548663	9.2e-10	1	rs2194411
79	60	3:193503326:C:T	rs9847951	3	193503326	5.5e-09	2	rs9847951;rs6791991
80	61	3:196905773:C:T	rs9843908	3	196905773	6.8e-09	3	rs9843908;rs13060782;rs768257210
81	62	4:1003324:T:TCCGCGCC	rs141275524	4	1003324	4.2e-12	3	rs141275524;rs66808687;rs113289555
82	62	4:1341553:A:G	rs111391498	4	1341553	7e-09	4	rs111391498;rs66808687;rs113289555;rs1250129
83	63	4:7847892:C:G	rs35609019	4	7847892	3.2e-09	1	rs35609019
84	64	4:10655218:A:G	rs12233843	4	10655218	1.1e-09	2	rs12233843;rs4470617
85	65	4:17942560:C:T	rs2707450	4	17942560	2.6e-16	6	rs2707450;rs17460323;rs2610986;rs6837198;rs740672;rs17526868
86	65	4:17967114:A:G	rs34588175	4	17967114	2.3e-24	7	rs34588175;rs111736026;rs1993638;rs740672;rs570256832;rs113474791;rs112570672
87	66	4:30863804:A:G	rs13150083	4	30863804	1.1e-11	4	rs13150083;rs554698491;rs7657558;rs12498696
88	67	4:38659594:A:G	rs34722008	4	38659594	3.5e-08	1	rs34722008
89	68	4:84508448:A:G	rs151010160	4	84508448	1.7e-08	1	rs151010160
90	69	4:102810526:C:T	rs114614648	4	102810526	1.6e-13	8	rs114614648;rs13119516;rs13113094;rs376206821;rs139919861;rs35860392;rs13136118;rs567472987
91	69	4:103188709:C:T	rs13107325	4	103188709	2.3e-21	10	rs13107325;rs13109272;rs230489;rs17199964;rs13119516;rs34592089;rs13113094;rs35860392;rs6855246;rs11941622
92	70	4:145560166:A:C	rs62346126	4	145560166	7.7e-15	3	rs62346126;rs1844428;rs146087803
93	71	4:154846407:A:G	rs13140307	4	154846407	6.1e-09	3	rs13140307;rs17371852;rs997850
94	72	5:39402647:C:T	rs6882168	5	39402647	3.4e-09	1	rs6882168
95	73	5:52795785:C:CT	rs11434298	5	52795785	3.9e-08	3	rs11434298;rs10471865;rs78539666
96	73	5:52971209:G:T	rs256100	5	52971209	3.1e-09	6	rs256100;rs4865786;rs753776076;rs10471865;rs78539666;rs10057745
97	74	5:64551505:C:T	rs57202672	5	64551505	2.8e-09	1	rs57202672
98	75	5:67820946:G:T	rs13356200	5	67820946	1.5e-11	3	rs13356200;rs706723;rs11398685
99	76	5:88275333:G:GT	rs553541955	5	88275333	5.5e-10	2	rs553541955;rs1864180
100	77	5:102338739:C:G	rs78408340	5	102338739	2.8e-14	3	rs78408340;rs545802032;rs146640831
101	77	5:102682145:A:G	rs76160968	5	102682145	4.7e-09	1	rs76160968
102	77	5:102705989:C:T	rs11738624	5	102705989	6.1e-09	1	rs11738624
103	78	5:104039563:A:ATG	rs147324766	5	104039563	3e-10	3	rs147324766;rs323509;rs2431112
104	79	5:130423559:A:G	rs4705885	5	130423559	2.5e-11	6	rs4705885;rs34651124;rs2526303;rs440970;rs17674015;rs5871399
105	79	5:130573423:C:G	rs4706015	5	130573423	4.7e-11	8	rs4706015;rs72793255;rs440970;rs283753;rs154487;rs157577;rs5871399;rs2526303
106	79	5:131707429:A:G	rs2631360	5	131707429	3.1e-19	22	rs2631360;rs374457037;rs6868372;rs10066308;rs2522051;rs112125244;rs17622656;rs41525648;rs440970;rs17674015;rs708455;rs7733502;rs154487;rs157577;rs747836085;rs112951115;rs162890;rs270608;rs199537349;rs569904652;rs4705934;rs441969
107	80	5:132474053:A:T	rs9687371	5	132474053	2.8e-08	1	rs9687371
108	81	5:153064994:C:T	rs13169333	5	153064994	3.6e-09	2	rs13169333;rs922234
109	81	5:153321768:A:G	rs286969	5	153321768	1.3e-09	2	rs286969;rs922234
110	82	5:168250903:A:G	rs2974438	5	168250903	6.7e-09	1	rs2974438
111	83	5:171195033:A:C	rs249516	5	171195033	1.7e-09	4	rs249516;rs153754;rs12153391;rs150341917
112	84	6:2680732:C:T	rs2038760	6	2680732	5.5e-09	1	rs2038760
113	84	6:2780961:A:T	rs3799239	6	2780961	3.1e-08	1	rs3799239
114	85	6:7719065:C:T	rs11243202	6	7719065	6.2e-19	5	rs11243202;rs36001254;rs270417;rs568163435;rs4960343
115	86	6:15412065:A:C	rs2237149	6	15412065	8e-11	3	rs2237149;rs10660090;rs1076635
116	87	6:18404133:A:C	rs9396861	6	18404133	3.4e-10	1	rs9396861
117	88	6:19839415:C:T	rs41271299	6	19839415	5.1e-10	1	rs41271299
118	89	6:26969421:A:T	rs555962624	6	26969421	1.2e-09	3	rs555962624;rs112546394;rs111816267
119	89	6:28996774:A:G	rs146384681	6	28996774	7.8e-09	1	rs146384681
120	89	6:29156334:A:G	rs116825011	6	29156334	1.8e-08	1	rs116825011
121	90	6:33805290:C:G	rs12192981	6	33805290	7.1e-09	1	rs12192981
122	91	6:34569814:C:T	rs9469813	6	34569814	2e-09	2	rs9469813;rs3734254
123	91	6:35052269:C:CT	rs35542919	6	35052269	4.2e-08	1	rs35542919
124	92	6:73171881:A:G	rs1572209	6	73171881	4.8e-10	7	rs1572209;rs62408077;rs2807504;rs150640131;rs2999983;rs746461232;rs1572208
125	93	6:81046299:A:G	rs2322754	6	81046299	6.7e-09	1	rs2322754
126	94	6:105378954:C:T	rs7759938	6	105378954	6.5e-14	4	rs7759938;rs370667791;rs9391252;rs11386601
127	95	6:126851160:C:T	rs1490384	6	126851160	1e-09	2	rs1490384;rs796915017
128	96	6:130374461:A:T	rs7740107	6	130374461	2.4e-24	8	rs7740107;rs111761261;rs12197047;rs35333288;rs7755589;rs10522335;rs113898003;rs59084494
129	97	6:132380895:C:T	rs9493175	6	132380895	2.6e-11	1	rs9493175
130	98	6:150045493:T:TG	rs80147756	6	150045493	2e-11	6	rs80147756;rs1807815;rs756179016;rs531479946;rs35728415;rs9485397
131	99	6:155600347:C:CT	rs549301080	6	155600347	9.5e-11	6	rs549301080;rs324361;rs192525559;rs5001602;rs9371881;rs11751128
132	99	6:155632844:C:T	rs721101	6	155632844	6.8e-11	6	rs721101;rs5001602;rs9371881;rs324361;rs9384308;rs192525559
133	100	6:158809708:A:G	rs341141	6	158809708	4.4e-09	1	rs341141
134	100	6:158898974:C:T	rs139901797	6	158898974	1.1e-08	1	rs139901797
135	101	7:2121156:A:G	rs1558461	7	2121156	2.1e-08	1	rs1558461
136	102	7:2830498:C:T	rs7790322	7	2830498	1.1e-10	3	rs7790322;rs3830624;rs798560
137	103	7:4710677:A:G	rs12673062	7	4710677	4.1e-08	1	rs12673062
138	104	7:8075222:A:G	rs7808399	7	8075222	3.6e-08	1	rs7808399
139	105	7:19009810:C:T	rs993082	7	19009810	1.4e-15	4	rs993082;rs543846235;rs17140345;rs10486327
140	106	7:23122239:A:T	rs11769549	7	23122239	9.8e-10	2	rs11769549;rs76497142
141	106	7:23395986:C:G	rs274062	7	23395986	3.4e-09	2	rs274062;rs76497142
142	107	7:27557530:G:GA	rs35091555	7	27557530	1e-08	3	rs35091555;rs6948467;rs17155928
143	108	7:39245781:C:T	rs7778299	7	39245781	1.3e-09	2	rs7778299;rs7803411
144	108	7:39303296:C:T	rs4621706	7	39303296	2.5e-15	8	rs4621706;rs79682948;rs4549685;rs7803411;rs2024103;rs111066305;rs73126493;rs10257516
145	109	7:46274115:C:CA	rs555424884	7	46274115	2.8e-09	3	rs555424884;rs1385937;rs11766673
146	109	7:46577056:A:G	rs723149	7	46577056	2.3e-11	4	rs723149;rs11766673;rs4392803;rs4128846
147	110	7:99948659:G:T	rs112698075	7	99948659	8.9e-11	5	rs112698075;rs11771799;rs548768523;rs11772580;rs12113113
148	111	7:120654447:A:C	rs74608755	7	120654447	1.2e-08	2	rs74608755;rs66729951
149	111	7:120761042:A:C	rs78333001	7	120761042	1.7e-10	6	rs78333001;rs35789132;rs35308653;rs17284988;rs2968349;rs66729951
150	112	7:140499107:C:T	rs10487888	7	140499107	2e-10	4	rs10487888;rs9886260;rs269246;rs11768253
151	113	7:150542515:G:T	rs6977081	7	150542515	3.7e-17	4	rs6977081;rs887587;rs12703101;rs59723160
152	114	8:22603454:C:T	rs59116179	8	22603454	3.9e-09	1	rs59116179
153	115	8:57665019:G:T	rs4737446	8	57665019	2.9e-11	2	rs4737446;rs7829930
154	116	8:78827617:C:T	rs1486925	8	78827617	9.9e-09	1	rs1486925
155	117	8:86387530:G:GT	rs11411758	8	86387530	1.2e-08	1	rs11411758
156	118	8:89371069:C:T	rs6984041	8	89371069	4.2e-11	3	rs6984041;rs3105403;rs568399841
157	119	8:110350921:A:G	rs34824085	8	110350921	1.4e-10	1	rs34824085
158	120	9:4289050:A:C	rs7034200	9	4289050	3.1e-08	1	rs7034200
159	121	9:16430783:A:C	rs12005952	9	16430783	8.1e-09	1	rs12005952
160	122	9:20691002:A:C	rs4399021	9	20691002	1.2e-08	1	rs4399021
161	123	9:29874517:G:T	rs78248557	9	29874517	1.1e-08	2	rs78248557;rs72713282
162	124	9:97501201:C:T	rs74587545	9	97501201	5.3e-09	3	rs74587545;rs356129;rs57168878
163	125	9:99084793:C:T	rs111821073	9	99084793	2.9e-12	2	rs111821073;rs10820727
164	126	9:104363423:C:T	rs35572409	9	104363423	7.1e-09	2	rs35572409;rs139715851
165	127	9:117048205:C:T	rs2636877	9	117048205	1.5e-08	1	rs2636877
166	128	9:118802375:A:G	rs116922558	9	118802375	2.4e-10	1	rs116922558
167	129	9:119345083:C:T	rs7856625	9	119345083	3e-15	6	rs7856625;rs5900225;rs10983323;rs12554458;rs1861882;rs4837613
168	130	9:127711321:A:G	rs7040520	9	127711321	4.7e-11	3	rs7040520;rs34369784;rs360197
169	130	9:128190749:A:AT	rs34507484	9	128190749	4e-10	2	rs34507484;rs7855973
170	131	9:131888116:A:G	rs10988217	9	131888116	3e-12	7	rs10988217;rs753932088;rs147199847;rs10988239;rs28365587;rs10819462;rs10988209
171	132	9:133452158:C:T	rs7040344	9	133452158	1.7e-09	1	rs7040344
172	133	9:136153875:C:T	rs651007	9	136153875	7.2e-10	2	rs651007;rs8176719
173	134	9:136951437:G:GT	rs35756590	9	136951437	6e-11	2	rs35756590;rs467379
174	135	10:5727292:G:T	rs35236379	10	5727292	4.5e-08	1	rs35236379
175	136	10:21916728:C:T	rs1243182	10	21916728	2.9e-08	1	rs1243182
176	137	10:24860913:A:G	rs12412806	10	24860913	3.2e-09	1	rs12412806
177	138	10:63754553:A:ATGATATAAGCACAGAATT	rs199874921	10	63754553	8e-09	1	rs199874921
178	139	10:79650351:C:G	rs2004382	10	79650351	6.9e-09	1	rs2004382
179	140	10:81236995:A:AT	rs377074516	10	81236995	2.3e-12	10	rs377074516;rs768312451;rs71034242;rs1250948;rs2261463;rs61860547;rs57162467;rs7909837;rs1923371;rs1923371
180	141	10:99001779:A:T	rs11595634	10	99001779	4.5e-13	4	rs11595634;rs61861843;rs554482236;rs35815893
181	142	10:104127171:A:G	rs2273555	10	104127171	1.2e-10	1	rs2273555
182	142	10:104408790:G:GGT	rs113833195	10	104408790	8e-09	3	rs113833195;rs10883733;rs12414407
183	142	10:104487871:C:T	rs2265309	10	104487871	2.5e-11	5	rs2265309;rs60459635;rs10883816;rs10883733;rs12414407
184	143	10:116138744:A:G	rs4751671	10	116138744	2.2e-08	1	rs4751671
185	144	10:130837274:C:T	rs374532236	10	130837274	1.7e-30	6	rs374532236;rs10829553;rs11598539;rs4751041;rs1563039;rs12356830
186	145	11:2169014:A:G	rs10770125	11	2169014	7.5e-09	1	rs10770125
187	146	11:12841771:C:T	rs12797960	11	12841771	5.9e-11	2	rs12797960;rs7927865
188	147	11:46035466:C:T	rs4237660	11	46035466	4.9e-10	1	rs4237660
189	148	11:47503759:A:AAAAT	rs151331732	11	47503759	7.3e-15	21	rs151331732;rs34074549;rs35862688;rs11039307;rs558273375;rs1878495;rs543916900;rs575906024;rs200526320;rs574820692;rs554894200;rs11039409;rs531905916;rs34973455;rs144562710;rs566199926;rs326217;rs544908564;rs375314312;rs7120413;rs12361415
190	148	11:48201643:A:T	rs72905558	11	48201643	1.4e-08	9	rs72905558;rs326217;rs544908564;rs375314312;rs7120413;rs11039307;rs574820692;rs34973455;rs144562710
191	149	11:66003852:A:G	rs71457704	11	66003852	1.6e-14	5	rs71457704;rs1201342;rs35099456;rs56295710;rs112567853
192	149	11:66371519:A:T	rs35611839	11	66371519	6.5e-12	3	rs35611839;rs566673;rs12287978
193	149	11:66745475:C:CT	rs35685957	11	66745475	3.2e-08	5	rs35685957;rs12287978;rs484358;rs35099456;rs56295710
194	149	11:67024534:C:T	rs7952436	11	67024534	2.8e-30	9	rs7952436;rs12795957;rs35632190;rs35310616;rs484358;rs1201342;rs35099456;rs56295710;rs12287978
195	149	11:67093360:C:T	rs10791902	11	67093360	6.8e-09	2	rs10791902;rs12287978
196	149	11:67229146:A:G	rs546681598	11	67229146	1.5e-12	1	rs546681598
197	150	11:68189251:G:T	rs661988	11	68189251	2e-09	2	rs661988;rs3867143
198	151	11:74272884:C:T	rs76310549	11	74272884	3e-12	6	rs76310549;rs72977282;rs72979233;rs17133345;rs76660053;rs34982518
199	151	11:74329141:A:ATATT	rs35673894	11	74329141	1e-19	4	rs35673894;rs4944053;rs11236202;rs7939128
200	151	11:74378000:G:T	rs11236203	11	74378000	7.6e-26	13	rs11236203;rs56330626;rs7104259;rs7939128;rs4944058;rs2000926;rs1791495;rs372563730;rs72977282;rs4944053;rs72979233;rs200272997;rs11236202
201	151	11:74390944:A:G	rs11236209	11	74390944	2.7e-19	10	rs11236209;rs7939128;rs4944058;rs34982518;rs72977282;rs4944053;rs72979233;rs11236202;rs56330626;rs7104259
202	151	11:74628743:C:T	rs117042741	11	74628743	3.6e-11	2	rs117042741;rs11605090
203	152	11:77553638:C:T	rs585721	11	77553638	1.5e-13	9	rs585721;rs571437470;rs7936105;rs10899384;rs7102156;rs12797573;rs11237265;rs12792400;rs11600998
204	152	11:77665341:A:T	rs35707433	11	77665341	7.9e-09	8	rs35707433;rs59879828;rs10899384;rs7102156;rs12797573;rs11237265;rs12792400;rs7936105
205	153	11:133792644:A:G	rs34845616	11	133792644	1.9e-08	1	rs34845616
206	154	12:4384844:G:T	rs76895963	12	4384844	3.2e-12	1	rs76895963
207	155	12:15060253:A:AAAAAT	rs147484722	12	15060253	1.4e-35	15	rs147484722;rs148149515;rs11610243;rs777432612;rs2445370;rs11056245;rs4703;rs10492146;rs7314075;rs12146743;rs11430871;rs772124347;rs11369265;rs12314703;rs2417402
208	155	12:15104147:C:T	rs117671741	12	15104147	4.2e-08	3	rs117671741;rs2417402;rs11610243
209	156	12:24071748:A:G	rs7134283	12	24071748	9.3e-11	6	rs7134283;rs2971154;rs16926774;rs80070966;rs10459056;rs4963726
210	156	12:24198793:C:T	rs17405551	12	24198793	6e-11	4	rs17405551;rs12828700;rs71059970;rs16926774
211	156	12:24213320:A:C	rs1498878	12	24213320	1.3e-08	3	rs1498878;rs12828700;rs12823922
212	157	12:28570576:A:ACAC	rs777372494	12	28570576	1.5e-08	1	rs777372494
213	158	12:46796522:A:C	rs2131371	12	46796522	3.8e-10	2	rs2131371;rs4768696
214	159	12:48412138:A:G	rs11168357	12	48412138	1.5e-13	12	rs11168357;rs61918773;rs10875742;rs4760619;rs111330191;rs10875771;rs4073729;rs10875713;rs3829734;rs1793958;rs11614144;rs12819124
215	160	12:66360164:C:T	rs7970350	12	66360164	5.8e-14	2	rs7970350;rs5798799
216	161	12:79685226:C:T	rs7963801	12	79685226	3.3e-11	2	rs7963801;rs1732664
217	162	12:94090867:A:G	rs10745658	12	94090867	1.6e-08	1	rs10745658
218	163	12:115094260:A:G	rs11067228	12	115094260	5.7e-09	2	rs11067228;rs73196916
219	164	12:121836026:C:T	rs10744761	12	121836026	3.7e-08	1	rs10744761
220	165	12:123445796:A:G	rs11061016	12	123445796	9.4e-09	2	rs11061016;rs112196150
221	166	12:124410529:A:T	rs4575361	12	124410529	7.2e-11	2	rs4575361;rs57316347
222	167	13:50513677:G:GT	rs35599370	13	50513677	1.1e-08	2	rs35599370;rs9596226
223	167	13:50722895:A:C	rs1326122	13	50722895	4.2e-08	1	rs1326122
224	167	13:50919045:C:T	rs1149851	13	50919045	2.3e-13	7	rs1149851;rs2532972;rs3990187;rs149340;rs201764;rs123378;rs1149827
225	167	13:51108096:A:G	rs3116601	13	51108096	1.8e-26	19	rs3116601;rs548399088;rs1149827;rs35681675;rs3118917;rs7997464;rs1614726;rs1341635;rs797515;rs2532972;rs3990187;rs149340;rs201764;rs71190380;rs190704;rs12872671;rs123378;rs3118904;rs1239948
226	167	13:51136739:C:T	rs978332	13	51136739	1.5e-11	4	rs978332;rs7997464;rs123378;rs35681675
227	167	13:51226954:C:T	rs797512	13	51226954	1.2e-09	4	rs797512;rs797515;rs1614726;rs1341635
228	168	14:21583378:A:T	rs10400725	14	21583378	6.5e-12	5	rs10400725;rs8019890;rs12889267;rs12885295;rs12432043
229	169	14:23789955:A:G	rs34074573	14	23789955	1.7e-08	1	rs34074573
230	169	14:23911407:C:T	rs11621360	14	23911407	2.6e-08	1	rs11621360
231	170	14:27661650:A:G	rs1245463	14	27661650	9.8e-11	1	rs1245463
232	171	14:36536181:A:C	rs398745	14	36536181	1.1e-13	12	rs398745;rs35968564;rs4982332;rs55638843;rs12881133;rs934075;rs7148603;rs34518419;rs10467759;rs7148295;rs367882;rs5807850
233	171	14:36567907:C:CA	rs111303898	14	36567907	2e-09	1	rs111303898
234	172	14:61072875:C:T	rs10483727	14	61072875	2.8e-09	2	rs10483727;rs530964686
235	173	14:68780647:C:CA	rs3837660	14	68780647	5.9e-10	4	rs3837660;rs10083464;rs12590319;rs754261699
236	174	14:70348141:C:CATAT	rs35230100	14	70348141	6.3e-10	1	rs35230100
237	175	14:75359226:C:T	rs10146501	14	75359226	8e-09	2	rs10146501;rs34464875
238	176	14:80599560:A:AC	rs570879729	14	80599560	3e-08	1	rs570879729
239	177	15:56824086:G:T	rs12708450	15	56824086	1.5e-12	6	rs12708450;rs3858886;rs75072088;rs10518870;rs7496293;rs703235
240	177	15:57158987:A:T	rs1660964	15	57158987	9e-09	3	rs1660964;rs7496293;rs10518870
241	178	15:58336218:C:T	rs4238327	15	58336218	6.7e-11	5	rs4238327;rs4646572;rs1372366;rs2165574;rs12898976
242	179	15:74162916:A:G	rs744618	15	74162916	7.1e-10	8	rs744618;rs4886717;rs11636136;rs7496005;rs7167367;rs35065985;rs4886761;rs3056314
243	179	15:74210428:A:G	rs4886470	15	74210428	2.9e-09	5	rs4886470;rs62004866;rs12915342;rs4886717;rs12902040
244	179	15:74221157:C:T	rs1550436	15	74221157	9.4e-16	9	rs1550436;rs62004866;rs3056314;rs4886717;rs11636136;rs7167367;rs35065985;rs4886761;rs16958477
245	179	15:74278126:C:T	rs35364449	15	74278126	4.3e-18	15	rs35364449;rs3214695;rs10663510;rs12901885;rs743581;rs752004;rs4886860;rs4886868;rs572865226;rs146031211;rs10910;rs534606048;rs12915342;rs12902040;rs62004866
246	179	15:74336633:C:T	rs5742915	15	74336633	1.1e-19	8	rs5742915;rs4886860;rs4886868;rs3214695;rs10663510;rs12901885;rs743581;rs752004
247	180	15:75812474:A:G	rs28610581	15	75812474	5.9e-10	2	rs28610581;rs11636600
248	181	15:77390870:A:G	rs17466480	15	77390870	7.2e-13	4	rs17466480;rs67839374;rs201356313;rs34268901
249	181	15:77790022:A:T	rs111809986	15	77790022	2e-08	4	rs111809986;rs34268901;rs67839374;rs150041430
250	181	15:78101909:A:G	rs3936093	15	78101909	3.7e-09	2	rs3936093;rs11853098
251	182	15:96887277:A:G	rs12914702	15	96887277	6.9e-11	1	rs12914702
252	183	15:99180244:A:G	rs12917566	15	99180244	9e-13	1	rs12917566
253	183	15:99194896:C:G	rs2871865	15	99194896	3.3e-21	10	rs2871865;rs534783117;rs10902605;rs11247365;rs192664713;rs9920515;rs8024593;rs1573891;rs746223174;rs28409768
254	184	15:100692953:A:G	rs72755233	15	100692953	1.1e-10	1	rs72755233
255	185	16:2156850:A:G	rs2457533	16	2156850	1.1e-16	12	rs2457533;rs34673494;rs2575313;rs258280;rs258281;rs9926191;rs34651031;rs3211995;rs13337626;rs7206195;rs3874648;rs12926160
256	185	16:2185083:G:T	rs571947118	16	2185083	1.5e-08	10	rs571947118;rs258280;rs258281;rs9926191;rs34651031;rs13337626;rs3874648;rs12926160;rs34673494;rs2575313
257	185	16:2238337:A:G	rs26832	16	2238337	2.6e-08	1	rs26832
258	186	16:11163616:A:G	rs11648019	16	11163616	4.9e-09	1	rs11648019
259	187	16:14392641:C:T	rs246181	16	14392641	2.3e-09	2	rs246181;rs368827656
260	188	16:24819806:A:G	rs11647120	16	24819806	1.8e-10	3	rs11647120;rs11419346;rs71375680
261	189	16:28868695:A:G	rs62037364	16	28868695	3.4e-09	2	rs62037364;rs9746702
262	190	16:30792389:C:T	rs35695082	16	30792389	1.1e-09	1	rs35695082
263	191	16:53910261:A:C	rs4784329	16	53910261	1.3e-16	4	rs4784329;rs10852524;rs17222465;rs12933343
264	191	16:53951621:A:AGT	rs35549801	16	53951621	8.5e-10	3	rs35549801;rs12933343;rs17222465
265	192	16:69602283:A:G	rs62052823	16	69602283	6.6e-09	6	rs62052823;rs62052824;rs368653984;rs57613728;rs12599648;rs552207250
266	192	16:69896527:A:G	rs7196917	16	69896527	5.5e-15	15	rs7196917;rs3790076;rs4985451;rs57613728;rs8047818;rs12708902;rs62050606;rs8061221;rs11866219;rs12599648;rs56096139;rs552207250;rs62052824;rs368653984;rs142339190
267	192	16:70001424:C:T	rs3868138	16	70001424	3.2e-08	9	rs3868138;rs8061221;rs56096139;rs142339190;rs4985451;rs57613728;rs8047818;rs12708902;rs62050606
268	193	16:72114002:C:T	rs217181	16	72114002	8.4e-10	3	rs217181;rs7197967;rs9302633
269	194	16:84822341:C:T	rs35555	16	84822341	7.1e-09	2	rs35555;rs7404347
270	194	16:84867404:A:G	rs8055199	16	84867404	1.5e-09	3	rs8055199;rs11645145;rs36028059
271	194	16:84940033:G:T	rs7197751	16	84940033	2.1e-08	1	rs7197751
272	195	17:7372637:C:T	rs12942267	17	7372637	1.8e-09	1	rs12942267
273	196	17:27219548:C:T	rs7218743	17	27219548	3.5e-08	1	rs7218743
274	196	17:27486673:A:G	rs7214252	17	27486673	4.1e-09	2	rs7214252;rs71359272
275	197	17:29206421:G:T	rs6505216	17	29206421	6.1e-11	2	rs6505216;rs368947056
276	198	17:36857231:A:AAAGTG	rs71138647	17	36857231	3.9e-11	5	rs71138647;rs3833090;rs6503732;rs111757224;rs12941165
277	198	17:36889218:A:ACACT	rs761810939	17	36889218	3.6e-10	6	rs761810939;rs111757224;rs556482325;rs2075056;rs3785456;rs3833090
278	198	17:36922196:A:G	rs1043515	17	36922196	1.2e-20	10	rs1043515;rs58476110;rs12941407;rs67144237;rs7501749;rs556482325;rs2075056;rs3785456;rs2075058;rs228283
279	199	17:42900616:G:GT	rs369102249	17	42900616	1.8e-08	11	rs369102249;rs113630349;rs564768919;rs2529535;rs543696300;rs72828807;rs749397039;rs550987711;rs111572898;rs71275954;rs12937258
280	199	17:43011908:A:G	rs755547	17	43011908	1.1e-16	16	rs755547;rs550987711;rs111572898;rs79553250;rs62065776;rs76130710;rs71275954;rs12937258;rs72826852;rs113630349;rs564768919;rs2529535;rs543696300;rs72828807;rs75707322;rs749397039
281	199	17:43188891:C:G	rs72832859	17	43188891	6.3e-13	8	rs72832859;rs4986167;rs750852230;rs72826852;rs62065776;rs62065782;rs112106588;rs1989803
282	199	17:43223292:A:G	rs9894577	17	43223292	1.8e-12	7	rs9894577;rs4792858;rs9901941;rs1989803;rs12603813;rs4986167;rs750852230
283	199	17:43798360:A:G	rs55938136	17	43798360	6.9e-15	1	rs55938136
284	199	17:44330105:A:G	rs79641193	17	44330105	2.5e-17	44	rs79641193;rs2458203;rs563400909;rs111748739;rs2732699;rs2696531;rs2696531;rs368765726;rs62071638;rs560470249;rs578102530;rs375112071;rs530766798;rs62071371;rs577976641;rs155765;rs551691455;rs199470;rs56755526;rs2074404;rs17686238;rs62064595;rs61572747;rs546735951;rs142925250;rs1056009;rs2463520;rs112754278;rs62064435;rs537468297;rs113100008;rs35111772;rs7221167;rs9913081;rs9899833;rs540421791;rs…
285	200	17:46301372:C:CAG	rs10633331	17	46301372	7.1e-10	9	rs10633331;rs4534896;rs8079048;rs11271023;rs2229304;rs2905846;rs11448169;rs71366816;rs35662223
286	200	17:46464895:A:G	rs62064990	17	46464895	7.3e-09	8	rs62064990;rs8079048;rs4793937;rs553318261;rs4793965;rs7215264;rs41457949;rs4534896
287	200	17:46676460:A:G	rs10853101	17	46676460	2.5e-14	18	rs10853101;rs11079830;rs553318261;rs9913026;rs4793965;rs7215264;rs35662223;rs4534896;rs8079048;rs1553754;rs11271023;rs66552891;rs2229304;rs35839777;rs35527404;rs9905165;rs2288278;rs4793937
288	201	17:61816194:A:AAATAAT	rs372982779	17	61816194	6.8e-15	6	rs372982779;rs111878479;rs150137643;rs371482171;rs2532111;rs377122391
289	201	17:61996273:C:T	rs11568828	17	61996273	2.7e-13	2	rs11568828;rs6172
290	202	17:63556402:C:G	rs12452505	17	63556402	1.2e-10	2	rs12452505;rs12452513
291	203	17:64687446:A:G	rs1010544	17	64687446	3.1e-08	1	rs1010544
292	204	17:77784268:C:T	rs2587505	17	77784268	7.7e-11	2	rs2587505;rs1105820
293	205	18:13002309:A:G	rs9964912	18	13002309	1.7e-08	1	rs9964912
294	206	18:20735461:G:T	rs4308051	18	20735461	2.5e-21	7	rs4308051;rs7245326;rs2043439;rs12455370;rs11082304;rs147111272;rs67308509
295	207	18:35138528:T:TG	rs568134398	18	35138528	1.3e-09	1	rs568134398
296	208	18:46843923:C:G	rs12957894	18	46843923	2.5e-15	9	rs12957894;rs8087325;rs11082726;rs833519;rs34125642;rs8086100;rs11662738;rs510201;rs374087638
297	209	18:52873317:A:G	rs1942262	18	52873317	1.9e-08	1	rs1942262
298	209	18:53273614:A:G	rs635538	18	53273614	4.9e-16	10	rs635538;rs377181240;rs784218;rs1676820;rs1261070;rs2119292;rs2924329;rs3017183;rs2958158;rs658905
299	210	18:57846077:C:T	rs663640	18	57846077	2.9e-10	2	rs663640;rs4121765
300	211	19:2164351:A:T	rs12985346	19	2164351	9.9e-11	4	rs12985346;rs8108461;rs3815145;rs2301799
301	212	19:4943515:C:T	rs17882933	19	4943515	3e-08	1	rs17882933
302	213	19:8670147:C:T	rs62621197	19	8670147	2.2e-09	1	rs62621197
303	214	19:18392643:C:T	rs41523455	19	18392643	5.9e-12	2	rs41523455;rs12979985
304	215	19:36929280:A:G	rs2967527	19	36929280	1.4e-09	3	rs2967527;rs7250197;rs1667369
305	215	19:37376756:A:G	rs10403906	19	37376756	2e-08	4	rs10403906;rs7250197;rs1667369;rs56277404
306	216	19:45410444:A:G	rs769450	19	45410444	3.3e-09	2	rs769450;rs4803770
307	217	19:46002456:G:T	rs3745821	19	46002456	5.2e-11	2	rs3745821;rs35446288
308	218	19:52221213:A:G	rs4363950	19	52221213	7.3e-14	3	rs4363950;rs10401482;rs1551156
309	219	19:55879672:C:T	rs4252548	19	55879672	1.3e-11	3	rs4252548;rs117868499;rs77942969
310	220	20:13262487:C:T	rs719628	20	13262487	1.5e-09	2	rs719628;rs1407339
311	221	20:33536585:C:CA	rs573616381	20	33536585	7.6e-23	34	rs573616381;rs34433793;rs11699584;rs371209470;rs774964221;rs6088761;rs6060300;rs35193912;rs572818150;rs11398681;rs2425020;rs2425024;rs2425051;rs7272884;rs8184730;rs539218700;rs369739453;rs570350305;rs73103138;rs10626123;rs4911429;rs535726383;rs71299222;rs6088558;rs11472795;rs571781683;rs13044899;rs530779725;rs6088619;rs7509557;rs757463965;rs6087644;rs67719508;rs11429240
312	221	20:33667663:T:TA	rs71196784	20	33667663	2.1e-09	8	rs71196784;rs11699584;rs371209470;rs13042695;rs35193912;rs71299222;rs6088558;rs6087644
313	221	20:33871098:A:AAT	rs780033733	20	33871098	7e-14	8	rs780033733;rs2425051;rs7272884;rs137874109;rs572818150;rs11398681;rs778606929;rs2425024
314	221	20:33881504:A:G	rs574440893	20	33881504	3.7e-08	1	rs574440893
315	221	20:34025756:A:G	rs143384	20	34025756	8.4e-56	33	rs143384;rs34414056;rs224343;rs5841217;rs57545942;rs142898689;rs6060502;rs753827512;rs6060528;rs532201406;rs2425157;rs113938713;rs55783707;rs6060739;rs6088761;rs6060300;rs35193912;rs572818150;rs11398681;rs2425024;rs2425051;rs8120559;rs7272884;rs2145082;rs6141543;rs11481307;rs149394340;rs551320013;rs547181612;rs73109573;rs1204660;rs224320;rs137874109
316	221	20:34370184:G:GT	rs11480471	20	34370184	7.2e-11	15	rs11480471;rs2425157;rs113938713;rs55783707;rs6060739;rs111916968;rs224320;rs224343;rs5841217;rs57545942;rs57545942;rs6060502;rs753827512;rs532201406;rs75751462
317	221	20:34712310:C:T	rs6141600	20	34712310	2e-08	5	rs6141600;rs2425024;rs753827512;rs532201406;rs6060739
318	221	20:34738019:C:T	rs142636887	20	34738019	4.5e-08	1	rs142636887
319	222	20:47555082:A:G	rs11906450	20	47555082	8.3e-16	10	rs11906450;rs755888391;rs34929358;rs58327410;rs755456990;rs2208590;rs532314118;rs6090919;rs5014562;rs201764793
320	223	21:39983448:C:T	rs117870289	21	39983448	9.3e-09	1	rs117870289
321	223	21:40069825:C:T	rs2226685	21	40069825	1.7e-08	1	rs2226685
322	224	22:30184599:A:G	rs140147	22	30184599	3.5e-08	1	rs140147
323	225	22:40611628:A:G	rs138019	22	40611628	6.3e-09	1	rs138019
324	226	22:45734860:C:T	rs3788649	22	45734860	8.5e-12	1	rs3788649

## Sheet: SP5. Gene table
Supplementary table 5. Mapped gene tables (from FUMA)
ensg	symbol	chr	start	end	strand	type	entrezID	HUGO	pLI	ncRVIS	posMapSNPs	posMapMaxCADD	minGwasP	IndSigSNPs	GenomicLocus
ENSG00000054523	KIF1B	1	10270863	10441661	1	protein_coding	23095	KIF1B	1	-0.363654	11	18.93	2.9e-12	rs70997221;rs11121559;rs17401588;rs1974293;rs41274456	2
ENSG00000142657	PGD	1	10458649	10480201	1	protein_coding	5226	PGD	0.96866	-0.355214	1	12.86	1.9e-05	rs70997221	2
ENSG00000142655	PEX14	1	10532345	10690815	1	protein_coding	5195	PEX14	0.634568	-0.549493	7	21.8	5.4e-09	rs200613200;rs2483678	2
ENSG00000227868	C1orf234	1	23337327	23342343	-1	protein_coding	729059	C1orf234	NA	0.199703	1	14.6	5.8e-07	rs2806563;rs10799792	4
ENSG00000004487	KDM1A	1	23345941	23410182	1	protein_coding	23028	KDM1A	0.991028	0.241353	1	14.6	5.8e-07	rs2806563;rs10799792	4
ENSG00000169641	LUZP1	1	23410516	23504301	-1	protein_coding	7798	LUZP1	0.287846	-0.967992	1	13.17	5e-08	rs1123021	4
ENSG00000179546	HTR1D	1	23516993	23521222	-1	protein_coding	3352	HTR1D	0.813006	0.357859	1	13.49	5.2e-08	rs12036324;rs2806563	4
ENSG00000121764	HCRTR1	1	32083287	32098119	1	protein_coding	3061	HCRTR1	0.2618	NA	2	17.71	5.7e-09	rs10914451;rs4949456	5
ENSG00000162517	PEF1	1	32095463	32110497	-1	protein_coding	553115	PEF1	0.323497	-0.594353	1	15.14	4e-07	rs10914451;rs4949456	5
ENSG00000084636	COL16A1	1	32117848	32169920	-1	protein_coding	1307	COL16A1	3.38474e-15	-0.0684969	3	20.5	5e-09	rs10914451;rs4949456	5
ENSG00000010803	SCMH1	1	41492872	41707826	-1	protein_coding	22955	SCMH1	0.524102	0.542349	1	20.2	7.5e-09	rs61780429	7
ENSG00000174332	GLIS1	1	53971910	54199877	-1	protein_coding	148979	GLIS1	0.0999809	1.16574	3	17.42	1.4e-17	rs3013744;rs4926604;rs1474462	8
ENSG00000163125	RPRD2	1	150335567	150449042	1	protein_coding	23248	RPRD2	0.999977	-0.208277	2	14.28	2.6e-07	rs834233	11
ENSG00000143374	TARS2	1	150459887	150480078	1	protein_coding	102465529	TARS2	1.87456e-08	0.846507	1	15.79	1.3e-07	rs834233	11
ENSG00000143369	ECM1	1	150480538	150486265	1	protein_coding	1893	ECM1	7.32851e-08	0.615279	1	15.79	1.3e-07	rs834233	11
ENSG00000169231	THBS3	1	155165379	155178842	-1	protein_coding	7059	THBS3	1.20601e-08	-0.314766	1	13.75	1.3e-08	rs141942982	12
ENSG00000173171	MTX1	1	155178490	155183615	1	protein_coding	4580	MTX1	0.198221	-0.480958	1	13.75	1.3e-08	rs141942982	12
ENSG00000132681	ATP1A4	1	160121360	160156767	1	protein_coding	480	ATP1A4	1.89733e-11	0.399814	1	22.5	1.8e-15	rs150330307	13
ENSG00000143318	CASQ1	1	160160285	160171676	1	protein_coding	844	CASQ1	1.03907e-09	-0.164013	1	22.5	1.8e-15	rs150330307	13
ENSG00000122218	COPA	1	160259063	160313190	-1	protein_coding	1314	COPA	1	-0.443591	4	20.2	3.6e-09	rs150330307;rs16831565	13
ENSG00000162736	NCSTN	1	160313062	160328742	1	protein_coding	23385	NCSTN	0.999982	-0.843527	1	13.97	3.6e-09	rs16831565	13
ENSG00000116183	PAPPA2	1	176432307	176814735	1	protein_coding	60676	PAPPA2	0.00125005	0.692747	1	12.77	3e-10	rs11576869	15
ENSG00000152092	ASTN1	1	176826438	177134109	-1	protein_coding	460	ASTN1	0.999416	-0.346376	1	18.36	3.9e-09	rs2206318	15
ENSG00000198860	TSEN15	1	184020811	184043346	1	protein_coding	116461	TSEN15	0.504749	-0.294366	1	21.9	9.6e-10	rs1952256	16
ENSG00000116406	EDEM3	1	184659365	184724047	-1	protein_coding	80267	EDEM3	0.122702	-0.936284	1	24.5	2.3e-09	rs78444298	17
ENSG00000081248	CACNA1S	1	201008642	201081694	-1	protein_coding	779	CACNA1S	9.55874e-08	0.33906	1	25.8	6.7e-13	rs3850625	19
ENSG00000069275	NUCKS1	1	205681947	205719404	-1	protein_coding	64710	NUCKS1	0.979238	-0.744723	4	22.8	9.5e-13	rs34305872;rs2793374;rs823116	20
ENSG00000268313	AC119673.1	1	205682497	205684153	1	protein_coding	NA	NA	NA	NA	2	15.74	2.1e-12	rs34305872;rs2793374;rs823116	20
ENSG00000143494	VASH2	1	213123862	213165379	1	protein_coding	79805	VASH2	0.819583	-0.744391	1	13.45	2e-07	rs2935213	22
ENSG00000181450	ZNF678	1	227751244	227865144	1	protein_coding	339500	ZNF678	4.66547e-07	NA	1	13.46	7.9e-14	rs11484723	24
ENSG00000143740	SNAP47	1	227916240	227968927	1	protein_coding	100130093	SNAP47	0.000304823	NA	5	17.05	7.8e-15	rs10916199;rs10916208;rs12138074;rs7517885	24
ENSG00000081692	JMJD4	1	227918126	227923112	-1	protein_coding	65094	JMJD4	1.86971e-07	-0.275799	1	16.07	7.8e-15	rs10916199;rs10916208	24
ENSG00000119771	KLHL29	2	23608088	23931481	1	protein_coding	114818	KLHL29	NA	-0.399832	4	17.37	1.1e-09	rs2551347;rs12233033	25
ENSG00000084676	NCOA1	2	24714783	24993571	1	protein_coding	8648	NCOA1	0.999077	-1.43882	9	16.62	1.8e-14	rs55797001;rs115583825;rs147734082;rs56293917;rs62140608	26
ENSG00000138031	ADCY3	2	25042038	25142708	-1	protein_coding	109	ADCY3	0.0013793	-0.638879	1	13.63	9.2e-18	rs763597949;rs34932517	26
ENSG00000119772	DNMT3A	2	25455845	25565459	-1	protein_coding	1788	DNMT3A	7.72788e-45	-0.66862	3	16.68	1.3e-12	rs10167567;rs747792	26
ENSG00000049323	LTBP1	2	33172039	33624576	1	protein_coding	4052	LTBP1	0.526235	1.16189	2	13.5	1.9e-08	rs4670893	27
ENSG00000183023	SLC8A1	2	40324410	40838193	-1	protein_coding	6546	SLC8A1	0.988209	-0.302342	7	16.17	2.9e-10	rs417591;rs745450049;rs13408531;rs11679585	28
ENSG00000162878	PKDCC	2	42275160	42285668	1	protein_coding	91461	PKDCC	5.41258e-05	NA	5	18.23	5.8e-09	rs11891679	29
ENSG00000138095	LRPPRC	2	44113647	44223144	-1	protein_coding	10128	LRPPRC	0.000433778	-0.577712	3	19.13	1.4e-11	rs13025206;rs147359477;rs11687002;rs6544720;rs7561321;rs11686591	30
ENSG00000250565	ATP6V1E2	2	46717889	46769696	-1	protein_coding	90423	ATP6V1E2	9.71403e-05	1.34118	1	12.67	7.9e-09	rs896209	31
ENSG00000243667	WDR92	2	68350068	68384692	-1	protein_coding	116143	WDR92	0.805659	0.777704	1	13.05	3.6e-12	rs150805391	33
ENSG00000273398	RP11-474G23.1	2	68358370	68488362	-1	protein_coding	NA	NA	NA	NA	1	13.05	3.6e-12	rs150805391	33
ENSG00000241962	C2orf15	2	99757948	99939204	1	protein_coding	101927110	C2orf15	0.543252	-0.867773	2	13.08	6e-09	rs10193039;rs17760028	35
ENSG00000273155	MRPL30	2	99771461	99811761	1	protein_coding	NA	NA	NA	-0.877134	1	13.08	6e-09	rs10193039;rs17760028	35
ENSG00000158411	MITD1	2	99777890	99797521	-1	protein_coding	129531	MITD1	0.00170794	-0.172209	1	13.08	6e-09	rs10193039;rs17760028	35
ENSG00000185414	MRPL30	2	99797542	99814089	1	protein_coding	51263	MRPL30	0.543252	-0.877134	1	13.08	6e-09	rs10193039;rs17760028	35
ENSG00000144214	LYG1	2	99900701	99921205	-1	protein_coding	129530	LYG1	0.000104428	0.013563	1	12.95	4.4e-08	rs10193039;rs17760028	35
ENSG00000152128	TMEM163	2	135213330	135476570	-1	protein_coding	81615	TMEM163	0.0672625	0.397258	1	14.53	6.1e-09	rs11384847	36
ENSG00000153086	ACMSD	2	135596117	135659604	1	protein_coding	130013	ACMSD	1.98872e-07	-0.263455	2	14.87	3.8e-08	rs376379022;rs6758044	36
ENSG00000082258	CCNT2	2	135675805	135716912	1	protein_coding	905	CCNT2	0.498104	-1.29115	2	14.68	5.5e-16	rs11441014	36
ENSG00000115839	RAB3GAP1	2	135809835	135933964	1	protein_coding	22930	RAB3GAP1	3.66101e-05	-0.439175	2	21.6	9.6e-16	rs10445686;rs6735329;rs1900741;rs11433453;rs371254079	36
ENSG00000121988	ZRANB3	2	135894486	136288806	-1	protein_coding	84083	ZRANB3	7.4264e-15	-0.51065	2	21.6	9.6e-16	rs10445686;rs6735329;rs1900741;rs11433453;rs371254079	36
ENSG00000144224	UBXN4	2	136499189	136542625	1	protein_coding	23190	UBXN4	0.974206	-0.658501	4	20.7	6.4e-14	rs6735329;rs146679147;rs11433453;rs773586788;rs371254079;rs12467770;rs10445686	36
ENSG00000115850	LCT	2	136545410	136594750	-1	protein_coding	3938	LCT	0.064255	0.129442	2	20.7	1.4e-13	rs12467770	36
ENSG00000115866	DARS	2	136664247	136743670	-1	protein_coding	1615	DARS	0.000611999	0.123876	1	13.65	2e-13	rs6735329;rs35323281;rs773586788	36
ENSG00000080345	RIF1	2	152266397	152364527	1	protein_coding	101929336	RIF1	1	0.202127	1	16.93	2.1e-10	rs7575451	38
ENSG00000183091	NEB	2	152341850	152591001	-1	protein_coding	4703	NEB	4.08103e-17	-0.285103	2	20	2.1e-10	rs7575451	38
ENSG00000138430	OLA1	2	174937175	175113426	-1	protein_coding	29789	OLA1	0.0436207	0.562368	14	21	5.1e-09	rs796411235;rs2044469	39
ENSG00000217236	SP9	2	175199674	175203220	1	protein_coding	100131390	SP9	0.498148	NA	1	13.93	9.8e-05	rs6433478	39
ENSG00000268241	AC018470.1	2	175200601	175202151	-1	protein_coding	NA	NA	NA	NA	1	13.93	9.8e-05	rs6433478	39
ENSG00000138433	CIR1	2	175212750	175260443	-1	protein_coding	9541	CIR1	0.0121191	0.0615639	2	13.93	2e-11	rs6433478;rs72917533	39
ENSG00000155657	TTN	2	179390716	179695529	-1	protein_coding	7273	TTN	1.21111e-32	-0.562315	4	23.4	1.6e-08	rs66733621;rs2244492	40
ENSG00000196141	SPATS2L	2	201170604	201346986	1	protein_coding	26010	SPATS2L	0.970345	0.539346	2	17.48	4e-07	rs3739118	42
ENSG00000182329	AC079354.1	2	202937978	203062585	1	protein_coding	100652824	NA	NA	NA	2	18.88	2.6e-07	rs7585867	43
ENSG00000055044	NOP58	2	203130439	203168389	1	protein_coding	51602	NOP58	0.509479	0.121101	2	21	1.4e-08	rs7585867	43
ENSG00000144426	NBEAL1	2	203879602	204091101	1	protein_coding	65065	NBEAL1	1.09294e-10	-1.74067	1	14.36	4.8e-05	rs33931481	44
ENSG00000119004	CYP20A1	2	204103663	204163009	1	protein_coding	57404	CYP20A1	7.40838e-10	-0.358177	2	14.36	9e-07	rs33931481	44
ENSG00000231672	DIRC3	2	218148742	218621316	-1	protein_coding	729582	DIRC3	NA	NA	4	19.43	1.1e-11	rs12622529;rs10205394;rs2194747	45
ENSG00000163501	IHH	2	219919142	219925189	-1	protein_coding	3549	IHH	0.349924	-0.391031	1	16.79	4.3e-08	rs12464687	46
ENSG00000187736	NHEJ1	2	219940039	220025587	-1	protein_coding	79840	NHEJ1	0.0271845	-0.493908	5	20.3	3.8e-08	rs12464687	46
ENSG00000213901	SLC23A3	2	219940051	220035549	-1	protein_coding	151295	SLC23A3	0.00231262	-0.265223	5	20.3	3.8e-08	rs12464687	46
ENSG00000204120	GIGYF2	2	233562009	233725285	1	protein_coding	26058	GIGYF2	1	-0.484434	3	19.97	3.1e-07	rs760157231	47
ENSG00000114739	ACVR2B	3	38495342	38534633	1	protein_coding	93	ACVR2B	0.993111	NA	4	16.86	5.5e-08	rs6792762	49
ENSG00000157036	EXOG	3	38537618	38583652	1	protein_coding	9941	EXOG	2.86455e-08	0.297109	2	16.86	6.1e-08	rs6792762	49
ENSG00000055955	ITIH4	3	52846991	52865495	-1	protein_coding	3700	ITIH4	4.63111e-05	0.372344	4	22.3	1.4e-06	rs2878762	50
ENSG00000243696	RP5-966M1.6	3	52847298	52869745	-1	protein_coding	NA	NA	NA	NA	4	22.3	1.4e-06	rs2878762	50
ENSG00000272573	MUSTN1	3	52867130	52869235	-1	protein_coding	389125	MUSTN1	0.00175219	0.119816	4	22.3	1.4e-06	rs2878762	50
ENSG00000248592	TMEM110-MUSTN1	3	52867137	52931578	-1	protein_coding	100526772	TMEM110-MUSTN1	0.684628	NA	4	22.3	1.4e-06	rs2878762	50
ENSG00000213533	TMEM110	3	52870235	52931612	-1	protein_coding	375346	TMEM110	0.901349	0.93292	4	22.3	1.4e-06	rs2878762	50
ENSG00000163935	SFMBT1	3	52937588	53080766	-1	protein_coding	51460	SFMBT1	0.995894	-0.337614	2	12.52	1.5e-06	rs2878762	50
ENSG00000272305	RP11-894J14.5	3	53003135	53133469	-1	protein_coding	NA	NA	NA	NA	1	12.61	1.1e-14	rs2564924	50
ENSG00000163933	RFT1	3	53122499	53164478	-1	protein_coding	91869	RFT1	3.17067e-06	0.277385	1	12.61	1.1e-14	rs2564924	50
ENSG00000114861	FOXP1	3	71003844	71633140	-1	protein_coding	27086	FOXP1	0.999751	-0.0806505	3	17.41	4.4e-08	rs17008195;rs80190719;rs4677611	51
ENSG00000177311	ZBTB38	3	141043055	141168634	1	protein_coding	253461	ZBTB38	0.979491	-1.878	4	19.99	2e-17	rs13066993;rs2871960	55
ENSG00000174891	RSRC1	3	157823644	158263519	1	protein_coding	51319	RSRC1	3.41026e-05	-0.589078	3	13.55	1.6e-08	rs1095642	56
ENSG00000085276	MECOM	3	168801287	169381406	-1	protein_coding	2122	MECOM	0.999085	-0.939326	2	18.91	3.6e-08	rs1528293	57
ENSG00000145191	EIF2B5	3	183852826	184402546	1	protein_coding	8893	EIF2B5	0.996712	-0.0227675	1	16.29	1.7e-08	rs11545169	58
ENSG00000145194	ECE2	3	183967438	184010819	1	protein_coding	9718	ECE2	1.65048e-17	-0.391923	1	16.29	1.7e-08	rs11545169	58
ENSG00000175166	PSMD2	3	184016497	184026842	1	protein_coding	5708	PSMD2	0.999997	0.797725	1	16.29	1.7e-08	rs11545169	58
ENSG00000075711	DLG1	3	196769431	197026171	-1	protein_coding	1739	DLG1	0.998742	-0.290719	3	18.92	6.3e-08	rs768257210;rs13060782	61
ENSG00000163945	UVSSA	4	1341054	1381837	1	protein_coding	57654	UVSSA	8.88754e-14	0.251081	2	20.7	4.2e-07	rs1250129	62
ENSG00000109805	NCAPG	4	17812525	17846485	1	protein_coding	64151	NCAPG	0.618144	0.0277038	3	16.72	6e-15	rs113474791;rs570256832	65
ENSG00000178177	LCORL	4	17842822	18023499	-1	protein_coding	254251	LCORL	0.963115	-0.660603	6	16.72	3.3e-24	rs113474791;rs570256832;rs34588175;rs17526868	65
ENSG00000169851	PCDH7	4	30722037	31148422	1	protein_coding	5099	PCDH7	NA	NA	3	15.68	6.1e-09	rs13150083	66
ENSG00000109787	KLF3	4	38665817	38702663	1	protein_coding	51274	KLF3	0.800391	-0.906026	2	17.34	3.7e-08	rs34722008	67
ENSG00000138678	AGPAT9	4	84457067	84527028	1	protein_coding	84803	AGPAT9	3.03983e-09	0.00712556	1	24.5	1.7e-08	rs151010160	68
ENSG00000164163	ABCE1	4	146019084	146050331	1	protein_coding	6059	ABCE1	0.999983	-1.83382	1	16.96	5.9e-08	rs146087803	70
ENSG00000164164	OTUD4	4	146031990	146101313	-1	protein_coding	54726	OTUD4	0.999916	-1.53474	1	16.96	5.9e-08	rs146087803	70
ENSG00000134363	FST	5	52776239	52782964	1	protein_coding	10468	FST	0.963797	NA	2	16.55	2.4e-08	rs11434298;rs78539666	73
ENSG00000164258	NDUFS4	5	52856463	52979168	1	protein_coding	4724	NDUFS4	0.004165	0.166676	2	13.57	7.8e-09	rs256100	73
ENSG00000049192	ADAMTS6	5	64444563	64777747	-1	protein_coding	11174	ADAMTS6	0.9988	-1.50646	5	14.87	1.2e-06	rs57202672	74
ENSG00000145730	PAM	5	102089685	102366809	1	protein_coding	5066	PAM	0.0304444	-0.280887	3	33	2.8e-14	rs76160968;rs78408340	77
ENSG00000158987	RAPGEF6	5	130759614	130970929	-1	protein_coding	51735	RAPGEF6	0.998026	-0.743539	1	20.1	2.3e-10	rs4706015	79
ENSG00000273217	CTC-432M15.3	5	130761584	131132676	-1	protein_coding	NA	NA	0.996763	NA	1	20.1	2.3e-10	rs4706015	79
ENSG00000164399	IL3	5	131396222	131398897	1	protein_coding	3562	IL3	3.72136e-09	-0.398765	1	14.89	2.7e-10	rs2631360;rs17674015;rs7733502	79
ENSG00000164400	CSF2	5	131409483	131411859	1	protein_coding	1437	CSF2	0.803849	-0.384982	1	14.89	2.7e-10	rs2631360;rs17674015;rs7733502	79
ENSG00000072682	P4HA2	5	131527531	131631008	-1	protein_coding	101927705	P4HA2	6.46128e-05	-0.308598	7	18.28	5.6e-18	rs2631360;rs17674015;rs7733502;rs157577;rs112951115;rs162890;rs2522051;rs441969;rs747836085	79
ENSG00000131435	PDLIM4	5	131593364	131609147	1	protein_coding	8572	PDLIM4	0.924089	-0.0661677	4	18.28	4.1e-17	rs112951115;rs162890;rs2522051;rs441969;rs747836085	79
ENSG00000197375	SLC22A5	5	131705444	131731306	1	protein_coding	6584	SLC22A5	4.9e-09	0.858089	1	13.13	1e-18	rs2631360	79
ENSG00000125347	IRF1	5	131817301	131826490	-1	protein_coding	3659	IRF1	0.867789	0.555445	1	16.1	5.4e-15	rs17622656	79
ENSG00000155511	GRIA1	5	152869175	153193429	1	protein_coding	2890	GRIA1	0.999436	-1.29549	1	13.97	9.7e-08	rs922234	81
ENSG00000253110	CTB-78H18.1	5	171200656	171201743	1	protein_coding	NA	NA	NA	NA	2	15.77	4e-07	rs150341917;rs12153391	83
ENSG00000185662	SMIM23	5	171212876	171221602	1	protein_coding	644994	SMIM23	NA	NA	2	15.77	4e-07	rs150341917;rs12153391	83
ENSG00000145949	MYLK4	6	2663863	2751200	-1	protein_coding	340156	MYLK4	1.6585e-11	5.45244	1	15.73	5.5e-09	rs2038760	84
ENSG00000153162	BMP6	6	7727030	7881655	1	protein_coding	654	BMP6	0.895082	-0.00516926	1	14.38	1.6e-18	rs11243202	85
ENSG00000047579	DTNBP1	6	15523032	15663289	-1	protein_coding	84062	DTNBP1	1.3393e-06	NA	1	13.93	3e-05	rs1076635	86
ENSG00000172201	ID4	6	19837617	19840915	1	protein_coding	3400	ID4	0.149455	0.126607	1	22.8	5.1e-10	rs41271299	88
ENSG00000196821	C6orf106	6	34555065	34664636	-1	protein_coding	64771	C6orf106	0.45403	-1.13555	5	15.38	2e-09	rs9469813	91
ENSG00000124562	SNRPC	6	34725183	34741571	1	protein_coding	6631	SNRPC	0.727262	-0.35112	1	14.9	2.2e-05	rs9469813	91
ENSG00000065060	UHRF1BP1	6	34759857	34850915	1	protein_coding	54887	UHRF1BP1	2.46541e-07	-0.830354	1	23.8	2.2e-05	rs9469813	91
ENSG00000064999	ANKS1A	6	34857042	35059179	1	protein_coding	23294	ANKS1A	0.84686	0.260683	1	14.57	8.6e-05	rs9469813	91
ENSG00000083123	BCKDHB	6	80816364	81055987	1	protein_coding	594	BCKDHB	2.91009e-06	3.42998	1	14.82	1e-08	rs2322754	93
ENSG00000198945	L3MBTL3	6	130334844	130462594	1	protein_coding	84456	L3MBTL3	0.999499	0.0178736	3	18.57	1.2e-22	rs7740107;rs12197047;rs111761261;rs35333288;rs7755589	96
ENSG00000055211	GINM1	6	149887430	149912884	1	protein_coding	116254	GINM1	7.70683e-05	-0.261942	1	12.96	9e-11	rs80147756;rs1807815	98
ENSG00000186625	KATNA1	6	149916009	149970108	-1	protein_coding	11104	KATNA1	0.00192588	-0.381085	5	16.22	5.3e-11	rs80147756;rs1807815	98
ENSG00000131023	LATS1	6	149979289	150039392	-1	protein_coding	9113	LATS1	0.999927	0.772129	7	18.15	3.1e-11	rs80147756;rs1807815	98
ENSG00000120253	NUP43	6	150045451	150070801	-1	protein_coding	348995	NUP43	3.54206e-06	0.0801875	5	18.15	3.1e-11	rs80147756;rs1807815	98
ENSG00000120265	PCMT1	6	150070579	150132556	1	protein_coding	5110	PCMT1	0.446384	-0.308497	8	20.4	3.4e-11	rs80147756;rs1807815	98
ENSG00000120256	LRP11	6	150139934	150186199	-1	protein_coding	84918	LRP11	0.10097	-0.426574	4	15.75	7.7e-11	rs80147756;rs1807815;rs531479946	98
ENSG00000146426	TIAM2	6	155153831	155578857	1	protein_coding	26230	TIAM2	0.12483	NA	2	29.6	5e-10	rs9384308;rs11751128	99
ENSG00000029639	TFB1M	6	155578643	155635627	-1	protein_coding	51106	TFB1M	1.15657e-05	1.34298	1	13.07	1.1e-08	rs11751128;rs5001602	99
ENSG00000130338	TULP4	6	158733692	158932860	1	protein_coding	56995	TULP4	0.999937	1.91927	2	22.3	1.8e-08	rs139901797	100
ENSG00000219545	RPA3-AS1	7	7680342	8043689	1	protein_coding	NA	RPA3-AS1	NA	NA	1	13.37	2.9e-07	rs7808399	104
ENSG00000106415	GLCCI1	7	8008425	8133902	1	protein_coding	113263	GLCCI1	0.245282	-1.55077	2	13.37	1.1e-07	rs7808399	104
ENSG00000048052	HDAC9	7	18126572	19042039	1	protein_coding	9734	HDAC9	0.998375	-0.115887	2	19.61	9.9e-15	rs993082	105
ENSG00000106049	HIBADH	7	27565061	27702614	-1	protein_coding	11112	HIBADH	0.25072	0.340572	7	21.1	1.2e-07	rs35091555	107
ENSG00000106052	TAX1BP1	7	27778950	27884183	1	protein_coding	8887	TAX1BP1	2.99233e-06	0.359415	2	19.14	4.5e-07	rs35091555;rs17155928	107
ENSG00000153814	JAZF1	7	27870192	28220362	-1	protein_coding	221895	JAZF1	0.958302	-0.943258	2	15.18	1.1e-06	rs17155928;rs35091555	107
ENSG00000197093	GAL3ST4	7	99756867	99766373	-1	protein_coding	79690	GAL3ST4	3.81535e-10	-1.04586	1	16.93	1.3e-05	rs12113113	110
ENSG00000213420	GPC2	7	99767229	99774995	-1	protein_coding	221914	GPC2	0.307395	-0.493777	1	16.93	1.3e-05	rs12113113	110
ENSG00000066923	STAG3	7	99775186	99819111	1	protein_coding	10734	STAG3	1.10349e-06	-0.496377	2	26	1.3e-05	rs12113113	110
ENSG00000160844	GATS	7	99798283	99869855	-1	protein_coding	352954	GATS	0.000965025	NA	4	26	7.1e-06	rs12113113	110
ENSG00000213413	PVRIG	7	99815864	99819113	1	protein_coding	79037	PVRIG	0.00100189	0.0835251	1	26	0.00012	rs12113113	110
ENSG00000214300	SPDYE3	7	99905325	99919819	1	protein_coding	442590	SPDYE3	0.825434	-0.496832	1	13.55	9.2e-08	rs11771799	110
ENSG00000166925	TSC22D4	7	100060982	100076902	-1	protein_coding	81628	TSC22D4	0.894817	NA	2	12.94	2.3e-07	rs11772580;rs548768523;rs11771799	110
ENSG00000166924	NYAP1	7	100081550	100092422	1	protein_coding	222950	NYAP1	0.990932	NA	2	12.94	2.3e-07	rs11772580;rs548768523;rs11771799	110
ENSG00000106034	CPED1	7	120628731	120937498	1	protein_coding	79974	CPED1	8.34882e-17	-0.463002	8	17.46	8.6e-10	rs74608755;rs78333001;rs66729951;rs35789132;rs35308653;rs17284988	111
ENSG00000157764	BRAF	7	140419127	140624564	-1	protein_coding	673	BRAF	0.999978	NA	1	15.01	3.1e-05	rs11768253	112
ENSG00000261115	TMEM178B	7	140774032	141180180	1	protein_coding	100507421	TMEM178B	NA	-0.160109	4	21.5	2.2e-06	rs9886260	112
ENSG00000134020	PEBP4	8	22570769	22857513	-1	protein_coding	157310	PEBP4	0.0388985	1.00699	1	20.6	2.8e-08	rs59116179	114
ENSG00000164879	CA3	8	86285665	86361269	1	protein_coding	761	CA3	4.68814e-05	0.00246836	2	17.79	5.4e-08	rs11411758	117
ENSG00000156103	MMP16	8	89044237	89340254	-1	protein_coding	4325	MMP16	0.916974	-3.43243	1	17.9	1e-09	rs6984041	118
ENSG00000107249	GLIS3	9	3824127	4348392	-1	protein_coding	169792	GLIS3	0.000100597	-0.548104	5	17.12	2.6e-07	rs7034200	120
ENSG00000173068	BNC2	9	16409501	16870841	-1	protein_coding	54796	BNC2	0.999466	0.551639	1	17.62	8.1e-09	rs12005952	121
ENSG00000148120	C9orf3	9	97488983	97849441	1	protein_coding	84909	C9orf3	5.19688e-12	-0.237468	6	19.91	6.9e-09	rs74587545;rs356129	124
ENSG00000165244	ZNF367	9	99148223	99180611	-1	protein_coding	195828	ZNF367	0.802012	-0.672294	1	12.43	6.3e-09	rs111821073	125
ENSG00000130956	HABP4	9	99212483	99253618	1	protein_coding	22927	HABP4	0.0049325	-0.489071	2	15.85	3.5e-11	rs111821073;rs10820727	125
ENSG00000081377	CDC14B	9	99252523	99382112	-1	protein_coding	8555	CDC14B	0.576307	-1.17286	1	15.85	3.5e-11	rs111821073;rs10820727	125
ENSG00000148219	ASTN2	9	119187504	120177348	-1	protein_coding	23245	ASTN2	0.989172	NA	3	19.04	3.6e-14	rs1861882;rs7856625;rs4837613	129
ENSG00000136918	WDR38	9	127615755	127620160	1	protein_coding	401551	WDR38	0.000345295	0.178961	2	15.24	4e-10	rs7040520;rs360197;rs34369784	130
ENSG00000136942	RPL35	9	127620159	127624260	-1	protein_coding	11224	RPL35	0.527875	-0.226456	2	15.24	4e-10	rs7040520;rs360197;rs34369784	130
ENSG00000136950	ARPC5L	9	127624409	127640003	1	protein_coding	81873	ARPC5L	0.775599	-1.2707	3	19.6	4e-10	rs7040520;rs360197;rs34369784	130
ENSG00000136935	GOLGA1	9	127640646	127710771	-1	protein_coding	2800	GOLGA1	0.00610739	-0.699248	1	19.6	1.5e-09	rs7040520;rs360197	130
ENSG00000173611	SCAI	9	127704887	127905785	-1	protein_coding	286205	SCAI	0.999445	NA	3	22.1	1.7e-07	rs360197	130
ENSG00000119414	PPP6C	9	127908852	127952218	-1	protein_coding	5537	PPP6C	0.988609	-0.703512	3	21.3	2.6e-07	rs360197	130
ENSG00000119487	MAPKAP1	9	128199672	128469513	-1	protein_coding	79109	MAPKAP1	0.999737	-0.870989	6	20.7	4.9e-08	rs34507484	130
ENSG00000095321	CRAT	9	131857089	131873468	-1	protein_coding	1384	CRAT	3.45791e-07	NA	2	16.31	3e-09	rs753932088;rs10988209;rs10819462	131
ENSG00000119383	PPP2R4	9	131873229	131911225	1	protein_coding	5524	PPP2R4	0.983923	0.692856	4	16.31	1.4e-09	rs753932088;rs10988209;rs10819462	131
ENSG00000188483	IER5L	9	131937835	131940540	-1	protein_coding	389792	IER5L	0.829267	-0.727563	2	23.3	2e-10	rs753932088	131
ENSG00000204682	CASC10	10	21781587	21786191	-1	protein_coding	399726	CASC10	0.0200549	-1.90404	1	14.69	2.7e-05	rs1243182	136
ENSG00000180592	SKIDA1	10	21802407	21814611	-1	protein_coding	387640	SKIDA1	NA	-1.17475	2	22	9e-06	rs1243182	136
ENSG00000150347	ARID5B	10	63661059	63856703	1	protein_coding	84159	ARID5B	0.99989	-1.13936	4	20.7	1.9e-07	rs199874921	138
ENSG00000151208	DLG5	10	79550549	79686378	-1	protein_coding	9231	DLG5	0.999999	-0.375195	1	13.13	3.1e-08	rs2004382	139
ENSG00000269891	ARHGAP19-SLIT1	10	98757795	99052413	-1	protein_coding	84986	ARHGAP19-SLIT1	2.95389e-07	NA	1	13.49	1.2e-09	rs11595634;rs61861843	141
ENSG00000213390	ARHGAP19	10	98978996	99052413	-1	protein_coding	84986	ARHGAP19	1.63036e-07	0.190138	1	13.49	1.2e-09	rs11595634;rs61861843	141
ENSG00000165879	FRAT1	10	99079022	99081672	1	protein_coding	10023	FRAT1	0.271481	-0.694137	1	17.52	4.2e-07	rs554482236	141
ENSG00000181274	FRAT2	10	99092255	99094458	-1	protein_coding	23401	FRAT2	0.630848	-1.0024	1	23.2	1.5e-06	rs61861843	141
ENSG00000107859	PITX3	10	103989943	104001231	-1	protein_coding	5309	PITX3	0.76836	-0.34108	1	15.45	9.2e-09	rs2273555	142
ENSG00000107862	GBF1	10	104005289	104142656	1	protein_coding	8729	GBF1	4.12351e-07	-0.0780151	3	17.41	7.4e-09	rs2273555	142
ENSG00000059915	PSD	10	104162376	104181296	-1	protein_coding	5662	PSD	0.987334	NA	2	17.2	3e-06	rs2273555	142
ENSG00000107872	FBXL15	10	104178946	104182893	1	protein_coding	79176	FBXL15	0.00210112	-1.73975	2	17.2	3e-06	rs2273555	142
ENSG00000107874	CUEDC2	10	104183002	104192418	-1	protein_coding	79004	CUEDC2	0.0719074	-0.180116	2	17.2	3e-06	rs2273555	142
ENSG00000138111	TMEM180	10	104221149	104236802	1	protein_coding	79847	TMEM180	0.000178664	2.88275	1	14.43	1.7e-07	rs12414407	142
ENSG00000138107	ACTR1A	10	104238986	104262482	-1	protein_coding	10121	ACTR1A	0.941234	-0.272535	1	14.43	1.7e-07	rs12414407	142
ENSG00000107882	SUFU	10	104263744	104393292	1	protein_coding	51684	SUFU	0.999161	0.12486	3	14.07	4.4e-08	rs12414407	142
ENSG00000138175	ARL3	10	104433488	104474164	-1	protein_coding	403	ARL3	0.716101	-0.600026	1	15.18	9.7e-08	rs12414407	142
ENSG00000156398	SFXN2	10	104474295	104503249	1	protein_coding	118980	SFXN2	0.00108457	-0.837011	1	15.18	9.7e-08	rs12414407	142
ENSG00000166272	WBP1L	10	104503727	104576021	1	protein_coding	54838	WBP1L	0.909387	0.61464	3	19.26	6.5e-09	rs60459635;rs2265309	142
ENSG00000270316	C10orf32-ASMT	10	104614029	104661656	1	protein_coding	119032	C10orf32-ASMT	NA	NA	1	12.56	6.5e-08	rs10883816	142
ENSG00000214435	AS3MT	10	104629273	104661656	1	protein_coding	57412	AS3MT	5.09138e-07	0.726881	1	12.56	6.5e-08	rs10883816	142
ENSG00000148842	CNNM2	10	104678050	104849978	1	protein_coding	54805	CNNM2	0.994106	-0.511524	3	15.46	1.8e-07	rs10883816	142
ENSG00000076685	NT5C2	10	104845940	104953056	-1	protein_coding	22978	NT5C2	0.0521979	0.0483286	3	13.61	1.1e-07	rs10883816	142
ENSG00000167244	IGF2	11	2150342	2170833	-1	protein_coding	3481	IGF2	0.0253027	-0.790873	1	15.03	7.5e-09	rs10770125	145
ENSG00000129965	INS-IGF2	11	2153768	2182439	-1	protein_coding	723961	INS-IGF2	0.0364414	0.108088	1	15.03	7.5e-09	rs10770125	145
ENSG00000187079	TEAD1	11	12695969	12966298	1	protein_coding	7003	TEAD1	NA	-1.70212	5	20.3	2.2e-10	rs12797960;rs7927865	146
ENSG00000135365	PHF21A	11	45950871	46142985	-1	protein_coding	51317	PHF21A	0.999675	-0.109893	2	17.48	3.3e-08	rs4237660	147
ENSG00000134571	MYBPC3	11	47352957	47374253	-1	protein_coding	4607	MYBPC3	1.35054e-06	-0.432352	1	14.21	4.7e-10	rs11039307;rs144562710;rs7120413;rs544908564	148
ENSG00000066336	SPI1	11	47376411	47400127	-1	protein_coding	6688	SPI1	0.897231	NA	1	14.21	4.7e-10	rs11039307;rs144562710;rs7120413;rs544908564	148
ENSG00000165915	SLC39A13	11	47428683	47438047	1	protein_coding	91252	SLC39A13	0.011852	-0.332419	1	13.05	6.9e-10	rs11039307;rs144562710;rs7120413;rs544908564	148
ENSG00000165916	PSMC3	11	47440320	47447993	-1	protein_coding	5702	PSMC3	0.9792	-0.404697	1	14.02	4.9e-10	rs11039307;rs144562710;rs7120413;rs544908564	148
ENSG00000149187	CELF1	11	47487496	47587121	-1	protein_coding	10658	CELF1	0.998617	-0.376216	4	17.35	2.8e-13	rs12361415;rs151331732;rs34074549;rs35862688;rs554894200;rs531905916;rs11039409	148
ENSG00000213619	NDUFS3	11	47586888	47606114	1	protein_coding	4722	NDUFS3	0.047137	-0.0123446	1	12.48	2.3e-08	rs12361415;rs11039409	148
ENSG00000110536	PTPMT1	11	47586982	47595013	1	protein_coding	114971	PTPMT1	0.459152	NA	1	12.48	2.3e-08	rs12361415;rs11039409	148
ENSG00000109919	MTCH2	11	47638867	47664175	-1	protein_coding	23788	MTCH2	0.166788	0.0369336	1	25	1.9e-12	rs11039307;rs144562710;rs574820692;rs7120413	148
ENSG00000109920	FNBP4	11	47738072	47788995	-1	protein_coding	23360	FNBP4	0.999993	-0.713792	1	16.01	9.7e-09	rs12361415;rs11039409	148
ENSG00000030066	NUP160	11	47799639	47870107	-1	protein_coding	23279	NUP160	0.0239792	-0.345694	3	16.15	1.1e-13	rs151331732;rs35862688;rs554894200;rs531905916	148
ENSG00000174080	CTSF	11	66330934	66336312	-1	protein_coding	8722	CTSF	1.32811e-13	0.919673	2	21.3	2e-07	rs484358	149
ENSG00000173120	KDM2A	11	66886740	67025558	1	protein_coding	22992	KDM2A	1	-1.43384	2	15.6	2.8e-30	rs7952436	149
ENSG00000173020	ADRBK1	11	67033881	67054027	1	protein_coding	156	ADRBK1	0.998628	-0.916747	1	15.6	2.8e-30	rs7952436	149
ENSG00000162337	LRP5	11	68080077	68216743	1	protein_coding	4041	LRP5	0.998356	NA	1	16.57	6.4e-08	rs3867143	150
ENSG00000077514	POLD3	11	74204896	74380162	1	protein_coding	10714	POLD3	0.991394	-0.780531	5	21	1.8e-23	rs11236202;rs4944053;rs72979233;rs17133345	151
ENSG00000054938	CHRDL2	11	74407474	74442430	-1	protein_coding	25884	CHRDL2	2.13642e-05	NA	1	14.13	1.5e-09	rs117042741	151
ENSG00000048649	RSF1	11	77371041	77532063	-1	protein_coding	51773	RSF1	1	-1.86568	4	18.43	3.3e-12	rs12792400;rs11237265;rs585721;rs7936105	152
ENSG00000087884	AAMDC	11	77532155	77629478	1	protein_coding	28971	AAMDC	0.000474347	-0.216702	5	18.43	1.5e-13	rs12792400;rs11237265;rs585721;rs7936105;rs35707433	152
ENSG00000149262	INTS4	11	77589766	77705724	-1	protein_coding	92105	INTS4	0.653071	-0.488201	1	14.82	5e-10	rs11237265	152
ENSG00000118971	CCND2	12	4382938	4414516	1	protein_coding	894	CCND2	0.949001	-1.76461	1	14	3.2e-12	rs76895963	154
ENSG00000182993	C12orf60	12	14956506	15059520	1	protein_coding	144608	C12orf60	0.00629217	0.255643	4	18.69	3.7e-35	rs7314075;rs147484722;rs2445370	155
ENSG00000111339	ART4	12	14978503	14996429	-1	protein_coding	420	ART4	0.00145181	-0.208835	2	15.69	5.2e-34	rs7314075;rs147484722;rs2445370	155
ENSG00000139055	ERP27	12	15066969	15092016	-1	protein_coding	121506	ERP27	1.10529e-07	1.30748	3	17.51	1.3e-31	rs147484722;rs2445370;rs4703	155
ENSG00000111348	ARHGDIB	12	15094951	15114662	-1	protein_coding	397	ARHGDIB	0.000280474	-0.166631	2	17.51	3.1e-13	rs4703;rs10492146	155
ENSG00000123106	CCDC91	12	28286182	28732883	1	protein_coding	55297	CCDC91	3.15157e-05	0.458622	8	15.45	2.3e-08	rs777372494	157
ENSG00000111371	SLC38A1	12	46576846	46663800	-1	protein_coding	81539	SLC38A1	0.975432	-0.330577	1	16.79	1.2e-06	rs4768696	158
ENSG00000134294	SLC38A2	12	46751972	46766650	-1	protein_coding	54407	SLC38A2	0.969357	-1.91804	1	19.81	1.6e-07	rs2131371;rs4768696	158
ENSG00000111424	VDR	12	48235320	48336831	-1	protein_coding	7421	VDR	0.392125	0.951916	1	12.4	1.2e-06	rs4073729	159
ENSG00000257955	RP1-228P16.5	12	48413554	48419165	-1	protein_coding	NA	NA	NA	NA	1	15	2.3e-12	rs11168357;rs111330191	159
ENSG00000079387	SENP1	12	48436681	48500091	-1	protein_coding	29843	SENP1	0.993897	-1.28139	3	16.74	1.3e-11	rs11168357;rs111330191;rs4760619	159
ENSG00000152556	PFKM	12	48498922	48540187	1	protein_coding	5213	PFKM	6.03263e-07	-0.654633	1	20.1	3.4e-11	rs11168357;rs111330191;rs4760619	159
ENSG00000269514	DKFZP779L1853	12	48592170	48595814	1	protein_coding	NA	NA	NA	NA	2	25.4	9.7e-11	rs111330191;rs4760619	159
ENSG00000172640	OR10AD1	12	48596081	48597170	-1	protein_coding	121275	OR10AD1	0.00351676	1.33962	2	25.4	9.7e-11	rs111330191;rs4760619	159
ENSG00000149948	HMGA2	12	66217911	66360075	1	protein_coding	8091	HMGA2	0.733852	0.335144	1	13.71	6.1e-13	rs7970350	160
ENSG00000067715	SYT1	12	79257773	79845788	1	protein_coding	6857	SYT1	0.83718	-1.21528	2	21.6	3.3e-11	rs7963801;rs1732664	161
ENSG00000169372	CRADD	12	94071151	94288616	1	protein_coding	8738	CRADD	0.731813	-0.908619	1	20.4	4.2e-08	rs10745658	162
ENSG00000089053	ANAPC5	12	121746048	121837699	-1	protein_coding	51433	ANAPC5	4.18002e-05	-0.163817	1	13.77	0.00083	rs10744761	164
ENSG00000170633	RNF34	12	121837844	121868389	1	protein_coding	80196	RNF34	0.190893	-0.0290451	2	13.77	0.00078	rs10744761	164
ENSG00000089094	KDM2B	12	121866900	122018920	-1	protein_coding	84678	KDM2B	0.999786	-0.426754	1	13.08	0.00078	rs10744761	164
ENSG00000150967	ABCB9	12	123405498	123466196	-1	protein_coding	23457	ABCB9	0.00290111	NA	1	14.63	5e-08	rs11061016	165
ENSG00000111325	OGFOD2	12	123459127	123464590	1	protein_coding	79676	OGFOD2	3.80506e-07	-0.495076	1	14.63	5e-08	rs11061016	165
ENSG00000090975	PITPNM2	12	123468027	123634562	-1	protein_coding	57605	PITPNM2	0.999994	-0.297419	1	15.56	5.6e-08	rs11061016	165
ENSG00000051825	MPHOSPH9	12	123636867	123728561	-1	protein_coding	10198	MPHOSPH9	0.000759987	-0.131484	1	15.56	5.6e-08	rs11061016	165
ENSG00000139697	SBNO1	12	123773656	123849390	-1	protein_coding	55206	SBNO1	1	-1.46751	2	13.58	8.3e-07	rs112196150	165
ENSG00000197653	DNAH10	12	124247042	124420753	1	protein_coding	196385	DNAH10	4.14032e-37	-0.520605	1	25.3	1.3e-10	rs4575361	166
ENSG00000119242	CCDC92	12	124403207	124457378	-1	protein_coding	80212	CCDC92	0.36885	NA	1	25.3	1.3e-10	rs4575361	166
ENSG00000250091	DNAH10OS	12	124410971	124419531	-1	protein_coding	NA	DNAH10OS	0.0133664	NA	1	25.3	1.3e-10	rs4575361	166
ENSG00000176124	DLEU1	13	50656307	51297372	1	protein_coding	101929481	DLEU1	NA	NA	8	20.1	2.8e-26	rs1326122;rs9596226;rs35599370;rs1149851;rs3116601;rs12872671	167
ENSG00000165795	NDRG2	14	21484922	21539031	-1	protein_coding	57447	NDRG2	0.126597	-0.622537	3	22.5	6.1e-11	rs8019890;rs12889267	168
ENSG00000165801	ARHGEF40	14	21538429	21558399	1	protein_coding	55701	ARHGEF40	7.18568e-05	-0.609283	6	22.5	6.1e-11	rs8019890;rs12889267;rs12432043	168
ENSG00000165804	ZNF219	14	21558205	21572881	-1	protein_coding	51222	ZNF219	0.988718	NA	4	22.1	7.7e-12	rs12432043;rs12889267;rs10400725	168
ENSG00000232070	TMEM253	14	21567096	21571883	1	protein_coding	643382	TMEM253	NA	-0.199667	4	22.1	7.7e-12	rs12432043;rs12889267;rs10400725	168
ENSG00000235194	PPP1R3E	14	23764852	23772057	-1	protein_coding	90673	PPP1R3E	NA	-1.02631	1	19.14	2.4e-08	rs34074573	169
ENSG00000129473	BCL2L2	14	23767999	23780968	1	protein_coding	599	BCL2L2	0.312496	-0.97775	1	19.14	2.4e-08	rs34074573	169
ENSG00000258643	BCL2L2-PABPN1	14	23776044	23794578	1	protein_coding	100529063	BCL2L2-PABPN1	0.425968	-0.312286	1	19.14	2.4e-08	rs34074573	169
ENSG00000092054	MYH7	14	23881947	23904927	-1	protein_coding	4625	MYH7	0.000145766	0.10504	1	21.3	3.4e-08	rs11621360	169
ENSG00000182185	RAD51B	14	68286496	69196935	1	protein_coding	5890	RAD51B	1.45737e-09	0.621695	9	17.44	7.2e-10	rs3837660;rs754261699;rs10083464;rs12590319	173
ENSG00000137871	ZNF280D	15	56922379	57210769	-1	protein_coding	145783	ZNF280D	0.820128	-0.120447	3	15.97	3.8e-11	rs10518870;rs7496293;rs1660964	177
ENSG00000140262	TCF12	15	57210821	57591479	1	protein_coding	6938	TCF12	0.9739	-0.962373	5	15.65	3.5e-08	rs7496293;rs1660964	177
ENSG00000129038	LOXL1	15	74218330	74244478	1	protein_coding	4016	LOXL1	NA	-0.451257	6	24.5	2.2e-15	rs3056314;rs1550436;rs4886761;rs16958477;rs12901885	179
ENSG00000169410	PTPN9	15	75759462	75871630	-1	protein_coding	5780	PTPN9	0.986284	NA	1	12.76	1.1e-07	rs11636600	180
ENSG00000173517	PEAK1	15	77400471	77712486	-1	protein_coding	79834	PEAK1	0.760545	NA	14	19.18	1.5e-11	rs67839374;rs17466480	181
ENSG00000140382	HMG20A	15	77712754	77777949	1	protein_coding	10363	HMG20A	0.932476	-0.888999	3	15.93	2.5e-10	rs67839374;rs17466480;rs34268901;rs111809986	181
ENSG00000185551	NR2F2	15	96869167	96883492	1	protein_coding	7026	NR2F2	0.916704	-1.83971	1	14.88	9.2e-10	rs12914702	182
ENSG00000140443	IGF1R	15	99192200	99507759	1	protein_coding	3480	IGF1R	0.552974	0.346634	4	20.2	5.2e-14	rs28409768;rs1573891;rs10902605;rs2871865;rs11247365	183
ENSG00000140470	ADAMTS17	15	100511794	100882210	-1	protein_coding	170691	ADAMTS17	3.82853e-11	6.42371	1	23.1	1.1e-10	rs72755233	184
ENSG00000103197	TSC2	16	2097466	2138716	1	protein_coding	7249	TSC2	1	NA	1	17.16	8.2e-11	rs258280;rs13337626;rs3874648	185
ENSG00000008710	PKD1	16	2138711	2185899	-1	protein_coding	101930075	PKD1	0.999905	NA	4	17.16	1.1e-16	rs258280;rs13337626;rs3874648;rs2457533;rs2575313;rs7206195;rs258281	185
ENSG00000167965	MLST8	16	2254249	2259417	1	protein_coding	64223	MLST8	0.629654	NA	1	21.4	0.0086	rs26832	185
ENSG00000182685	BRICD5	16	2259254	2261951	-1	protein_coding	283870	BRICD5	1.62462e-10	2.23471	1	21.4	0.0086	rs26832	185
ENSG00000184207	PGP	16	2261998	2264808	-1	protein_coding	283871	PGP	0.757808	0.62	1	21.4	0.0086	rs26832	185
ENSG00000038532	CLEC16A	16	11038345	11276046	1	protein_coding	23274	CLEC16A	0.010139	-1.65899	5	17.43	2.8e-08	rs11648019	186
ENSG00000090905	TNRC6A	16	24741016	24838953	1	protein_coding	27327	TNRC6A	1	-0.954236	1	15.45	3e-10	rs11647120	188
ENSG00000176046	NUPR1	16	28548606	28550495	-1	protein_coding	26471	NUPR1	0.00754109	0.514991	1	14.97	1.3e-05	rs62037364	189
ENSG00000178188	SH2B1	16	28857921	28885526	1	protein_coding	25970	SH2B1	0.95683	-1.07205	5	22.5	2.2e-08	rs62037364	189
ENSG00000196296	ATP2A1	16	28889726	28915830	1	protein_coding	487	ATP2A1	7.03975e-09	-0.198598	1	15.56	4.6e-08	rs62037364	189
ENSG00000176953	NFATC2IP	16	28962128	28978418	1	protein_coding	84901	NFATC2IP	0.00232735	-0.714147	1	13.14	1.3e-07	rs9746702	189
ENSG00000102908	NFAT5	16	69598997	69738569	1	protein_coding	10725	NFAT5	0.999991	-0.852026	5	17.47	8.2e-13	rs3790076;rs56096139;rs11866219;rs12599648	192
ENSG00000181019	NQO1	16	69740899	69760854	-1	protein_coding	1728	NQO1	4.52405e-11	-0.846834	3	17.47	1.4e-12	rs3790076;rs56096139;rs11866219;rs12599648	192
ENSG00000141101	NOB1	16	69775770	69788843	-1	protein_coding	28987	NOB1	8.61136e-08	-0.798436	3	17.87	3.4e-08	rs552207250;rs12599648	192
ENSG00000198373	WWP2	16	69796209	69975644	1	protein_coding	11060	WWP2	0.977902	0.163311	9	21.6	9.9e-13	rs12599648;rs7196917;rs142339190;rs3790076;rs4985451;rs8047818	192
ENSG00000182149	IST1	16	71879899	71962913	1	protein_coding	9798	IST1	0.0231107	0.00939117	1	13.26	2.5e-06	rs7197967	193
ENSG00000174282	ZBTB4	17	7362685	7387582	-1	protein_coding	57659	ZBTB4	0.99849	-0.565704	1	13.29	6.6e-09	rs12942267	195
ENSG00000259224	SLC35G6	17	7384721	7386383	1	protein_coding	643664	SLC35G6	0.000990015	0.39034	1	13.29	6.6e-09	rs12942267	195
ENSG00000181222	POLR2A	17	7387685	7417933	1	protein_coding	5430	POLR2A	1	0.931618	1	13.29	6.6e-09	rs12942267	195
ENSG00000132589	FLOT2	17	27206353	27224697	-1	protein_coding	2319	FLOT2	0.0172343	-0.0816753	1	13.46	1.6e-06	rs7218743	196
ENSG00000179761	PIPOX	17	27277531	27384234	1	protein_coding	51268	PIPOX	9.88252e-11	0.0240042	2	16.93	1.9e-08	rs7214252;rs71359272	196
ENSG00000196535	MYO18A	17	27400528	27507430	-1	protein_coding	399687	MYO18A	0.999418	NA	1	13.6	2.7e-08	rs7214252;rs71359272	196
ENSG00000179294	C17orf96	17	36827961	36831187	-1	protein_coding	100170841	C17orf96	NA	-0.716582	1	21.8	2.1e-10	rs71138647	198
ENSG00000108292	MLLT6	17	36861795	36886056	1	protein_coding	4302	MLLT6	0.998762	-2.00038	1	17.82	1.9e-09	rs12941165;rs6503732	198
ENSG00000269094	AC006449.1	17	36884086	36884451	-1	protein_coding	NA	NA	NA	NA	1	17.82	1.9e-09	rs12941165;rs6503732	198
ENSG00000230055	CISD3	17	36886488	36891297	1	protein_coding	284106	CISD3	NA	0.0310808	1	17.82	1.9e-09	rs12941165;rs6503732	198
ENSG00000056661	PCGF2	17	36890150	36906070	-1	protein_coding	7703	PCGF2	0.553827	-0.969949	1	17.82	1.9e-09	rs12941165;rs6503732	198
ENSG00000108294	PSMB3	17	36908989	36920484	1	protein_coding	5691	PSMB3	0.69759	0.0283348	1	12.61	9.7e-08	rs228283	198
ENSG00000141720	PIP4K2B	17	36921942	36956379	-1	protein_coding	8396	PIP4K2B	0.989205	-0.521456	2	14.02	9.7e-08	rs228283;rs12941407	198
ENSG00000108296	CWC25	17	36956687	36981734	-1	protein_coding	54883	CWC25	0.00801017	0.598135	1	14.02	1.9e-05	rs12941407	198
ENSG00000180336	C17orf104	17	42733762	42767676	1	protein_coding	284071	C17orf104	0.978536	0.492103	1	15.13	3.2e-07	rs62065776	199
ENSG00000180329	CCDC43	17	42750437	42767147	-1	protein_coding	124808	CCDC43	0.000257178	-0.924708	1	15.13	3.2e-07	rs62065776	199
ENSG00000073670	ADAM11	17	42836399	42859214	1	protein_coding	4185	ADAM11	0.0247364	0.499905	1	14.83	8.7e-09	rs2529535;rs12937258	199
ENSG00000108883	EFTUD2	17	42927311	42977030	-1	protein_coding	9343	EFTUD2	0.999991	0.211209	1	13.21	2e-10	rs755547;rs113630349	199
ENSG00000167131	CCDC103	17	42976510	42982758	1	protein_coding	388389	CCDC103	0.00218552	3.73457e-05	3	15.18	1.7e-10	rs755547;rs113630349;rs543696300	199
ENSG00000214447	FAM187A	17	42977135	42982758	1	protein_coding	388389	FAM187A	NA	NA	3	15.18	1.7e-10	rs755547;rs113630349;rs543696300	199
ENSG00000131095	GFAP	17	42982376	42994305	-1	protein_coding	2670	GFAP	2.22937e-05	-0.265503	3	15.18	1.7e-10	rs755547;rs113630349;rs543696300	199
ENSG00000186185	KIF18B	17	43002077	43025082	-1	protein_coding	146909	KIF18B	8.30837e-05	-0.301213	2	16.12	1e-12	rs2529535;rs111572898;rs755547;rs79553250	199
ENSG00000131094	C1QL1	17	43037061	43045439	-1	protein_coding	10882	C1QL1	NA	NA	3	16.04	1e-12	rs755547;rs79553250;rs62065776;rs113630349	199
ENSG00000172992	DCAKD	17	43100708	43138473	-1	protein_coding	79877	DCAKD	0.0293861	0.848595	4	19.34	3.2e-12	rs62065782	199
ENSG00000136448	NMT1	17	43128978	43186384	1	protein_coding	4836	NMT1	0.998501	0.0324477	3	17.3	1.8e-11	rs62065782;rs72832859	199
ENSG00000161714	PLCD3	17	43186335	43210721	-1	protein_coding	113026	PLCD3	0.000143297	NA	1	13.33	2e-09	rs9894577;rs4792858	199
ENSG00000181513	ACBD4	17	43209967	43221548	1	protein_coding	79777	ACBD4	1.82643e-05	-0.326407	2	18.79	2e-09	rs9894577;rs4792858	199
ENSG00000186834	HEXIM1	17	43224684	43229468	1	protein_coding	10614	HEXIM1	0.9444	-1.49531	2	18.79	2e-09	rs9894577;rs4792858	199
ENSG00000159314	ARHGAP27	17	43471275	43511787	-1	protein_coding	201176	ARHGAP27	0.00125584	-0.761628	1	12.37	4.1e-14	rs79641193;rs62064595;rs546735951;rs142925250	199
ENSG00000225190	PLEKHM1	17	43513266	43568115	-1	protein_coding	9842	PLEKHM1	0.840543	-0.663068	2	17.43	1.9e-14	rs79641193;rs62064595;rs546735951;rs142925250	199
ENSG00000120088	CRHR1	17	43699267	43913194	1	protein_coding	1394	CRHR1	0.792134	2.03809	3	15.14	1e-14	rs79641193;rs2732699;rs578102530;rs2696579;rs62064435;rs111748739;rs551691455;rs9913081;rs2458203	199
ENSG00000186868	MAPT	17	43971748	44105700	1	protein_coding	4137	MAPT	4.68265e-05	2.01024	15	26.8	7.3e-15	rs79641193;rs2732699;rs578102530;rs2696579;rs62064435;rs111748739;rs2074404;rs551691455;rs9913081;rs2458203	199
ENSG00000256762	STH	17	44076616	44077060	1	protein_coding	246744	STH	0.00444467	0.274193	3	19.15	7.3e-15	rs79641193;rs2732699;rs578102530;rs2696579;rs62064435;rs111748739;rs2074404;rs551691455;rs9913081;rs2458203	199
ENSG00000120071	KANSL1	17	44107282	44302733	-1	protein_coding	101929776	KANSL1	0.999734	0.0589452	15	22.6	7.8e-15	rs79641193;rs2732699;rs578102530;rs2696579;rs62064435;rs111748739;rs2074404;rs551691455;rs9913081;rs2458203;rs577976641	199
ENSG00000228696	ARL17B	17	44352150	44439130	-1	protein_coding	100506084	ARL17B	NA	-0.428243	4	14.83	1.9e-15	rs79641193;rs2732699;rs578102530;rs2696579;rs62064435;rs111748739;rs551691455;rs577976641	199
ENSG00000238083	LRRC37A2	17	44588877	44633016	1	protein_coding	474170	LRRC37A2	NA	NA	1	19.03	1.4e-13	rs79641193;rs2732699;rs578102530;rs2696579;rs62064435;rs111748739;rs551691455	199
ENSG00000185829	ARL17A	17	44594068	44657088	-1	protein_coding	100506084	ARL17A	NA	-2.38258	1	19.03	1.4e-13	rs79641193;rs2732699;rs578102530;rs2696579;rs62064435;rs111748739;rs551691455	199
ENSG00000073969	NSF	17	44668035	44834830	1	protein_coding	101930324	NSF	0.713682	-0.566247	4	17.18	2.5e-13	rs79641193;rs2732699;rs578102530;rs56755526	199
ENSG00000108379	WNT3	17	44839872	44910520	-1	protein_coding	101929777	WNT3	0.946108	-0.191111	1	16.08	3.1e-11	rs79641193;rs2732699;rs578102530;rs2074404	199
ENSG00000108465	CDK5RAP3	17	46045176	46059140	1	protein_coding	80279	CDK5RAP3	2.86539e-12	0.440978	3	21.7	4.4e-09	rs2905846	200
ENSG00000005243	COPZ2	17	46103533	46115392	-1	protein_coding	51226	COPZ2	0.00170949	NA	1	15.09	4.1e-08	rs35662223	200
ENSG00000082641	NFE2L1	17	46125691	46138849	1	protein_coding	4779	NFE2L1	0.998124	-0.893485	1	14.49	1.6e-09	rs4534896;rs35662223	200
ENSG00000108468	CBX1	17	46147414	46178883	-1	protein_coding	10951	CBX1	0.949843	-0.442894	1	17.04	1.8e-08	rs62064990	200
ENSG00000002919	SNX11	17	46180719	46200436	1	protein_coding	29916	SNX11	3.85655e-05	0.140273	1	17.04	1.8e-08	rs62064990	200
ENSG00000141293	SKAP1	17	46210802	46507637	-1	protein_coding	8631	SKAP1	0.00030184	NA	5	17.6	4.3e-13	rs4534896;rs35662223;rs62064990;rs41457949;rs8079048	200
ENSG00000120094	HOXB1	17	46605888	46608359	-1	protein_coding	3211	HOXB1	0.1152	-0.795582	4	16.94	1.4e-10	rs11271023;rs2229304	200
ENSG00000173917	HOXB2	17	46618256	46623441	-1	protein_coding	3212	HOXB2	0.00183831	0.974079	6	22.2	1.9e-12	rs2229304;rs11271023;rs9905165	200
ENSG00000120093	HOXB3	17	46626232	46682274	-1	protein_coding	3213	HOXB3	0.610993	-1.0207	10	22.2	4.7e-13	rs11271023;rs2229304;rs9905165;rs4793937;rs553318261;rs2288278;rs11079830;rs7215264	200
ENSG00000182742	HOXB4	17	46652875	46657473	-1	protein_coding	3214	HOXB4	0.119746	-1.09086	1	13.9	4.7e-13	rs4793937	200
ENSG00000120075	HOXB5	17	46668619	46671323	-1	protein_coding	3215	HOXB5	0.48144	-0.0871823	3	15.48	4.7e-13	rs4793937;rs553318261;rs2288278;rs11079830	200
ENSG00000108511	HOXB6	17	46671639	46682354	-1	protein_coding	3216	HOXB6	0.00958341	-0.0166043	6	16.98	4.7e-13	rs4793937;rs553318261;rs2288278;rs11079830;rs7215264	200
ENSG00000260027	HOXB7	17	46684594	46710934	-1	protein_coding	3217	HOXB7	0.00759639	-0.376189	4	21.4	2.5e-10	rs553318261;rs7215264;rs11079830;rs9913026	200
ENSG00000120068	HOXB8	17	46688739	46692478	-1	protein_coding	3218	HOXB8	0.444768	NA	3	16.98	2.5e-10	rs553318261;rs7215264;rs11079830	200
ENSG00000170689	HOXB9	17	46698518	46703839	-1	protein_coding	3219	HOXB9	0.101637	0.72463	1	21.4	2.4e-07	rs9913026;rs11079830	200
ENSG00000198909	MAP3K3	17	61699775	61773663	1	protein_coding	4215	MAP3K3	0.999527	-1.19113	2	18.21	3.8e-14	rs372982779;rs377122391;rs371482171;rs150137643	201
ENSG00000136490	LIMD2	17	61773262	61778532	-1	protein_coding	80774	LIMD2	0.0176302	-0.569268	1	14.74	1e-13	rs372982779;rs377122391;rs371482171;rs150137643	201
ENSG00000266173	STRADA	17	61780192	61819330	-1	protein_coding	92335	STRADA	0.00201539	-0.394908	2	15.66	8.8e-14	rs372982779;rs377122391;rs371482171;rs150137643	201
ENSG00000125695	RP11-51F16.8	17	61780205	61829457	-1	protein_coding	NA	NA	NA	NA	2	15.66	8.8e-14	rs372982779;rs377122391;rs371482171;rs150137643	201
ENSG00000108588	CCDC47	17	61822610	61853711	-1	protein_coding	57003	CCDC47	0.00258818	-0.360234	1	16.08	4e-10	rs111878479	201
ENSG00000198231	DDX42	17	61850963	61896677	1	protein_coding	11325	DDX42	0.999996	0.659646	1	16.08	4e-10	rs111878479	201
ENSG00000108592	FTSJ3	17	61896793	61907372	-1	protein_coding	117246	FTSJ3	0.484158	0.159055	1	17.49	3e-10	rs111878479	201
ENSG00000087191	PSMC5	17	61904512	61909379	1	protein_coding	5705	PSMC5	0.969571	0.282105	1	17.49	3e-10	rs111878479	201
ENSG00000108604	SMARCD2	17	61909444	61920425	-1	protein_coding	6603	SMARCD2	0.980738	NA	1	17.49	3e-10	rs111878479	201
ENSG00000007312	CD79B	17	62006100	62009714	-1	protein_coding	974	CD79B	0.950003	0.195857	1	15.39	2.4e-12	rs2532111	201
ENSG00000007314	SCN4A	17	62015914	62050278	-1	protein_coding	6329	SCN4A	0.0104419	0.809525	1	15.39	2.4e-12	rs2532111	201
ENSG00000168646	AXIN2	17	63524681	63557765	-1	protein_coding	8313	AXIN2	0.119052	-0.429549	1	14.56	3.8e-09	rs12452513	202
ENSG00000266076	CTD-2535L24.2	17	63534220	63637151	-1	protein_coding	NA	NA	NA	NA	1	14.56	3.8e-09	rs12452513	202
ENSG00000154229	PRKCA	17	64298754	64806861	1	protein_coding	5578	PRKCA	0.952136	0.587035	1	16.04	0.00058	rs1010544	203
ENSG00000173894	CBX2	17	77751931	77761782	1	protein_coding	84733	CBX2	0.954824	-0.716695	1	12.49	6.9e-08	rs1105820	204
ENSG00000141570	CBX8	17	77765931	77775482	-1	protein_coding	57332	CBX8	0.994626	NA	1	12.49	6.9e-08	rs1105820	204
ENSG00000085415	SEH1L	18	12947132	12987535	1	protein_coding	81929	SEH1L	0.745892	NA	2	16.99	1.8e-07	rs9964912	205
ENSG00000101639	CEP192	18	12991361	13125051	1	protein_coding	55125	CEP192	7.43869e-10	-0.373132	4	18.24	1.5e-07	rs9964912	205
ENSG00000134508	CABLES1	18	20714528	20840431	1	protein_coding	91768	CABLES1	0.445044	-1.36023	2	20.2	2.5e-21	rs11082304;rs4308051	206
ENSG00000141627	DYM	18	46570039	46987717	-1	protein_coding	54808	DYM	5.18112e-09	-0.135201	4	15.98	4.7e-11	rs11662738;rs510201;rs8087325;rs374087638	208
ENSG00000196628	TCF4	18	52889562	53332018	-1	protein_coding	6925	TCF4	0.999867	0.443466	2	13.56	2.6e-09	rs2958158	209
ENSG00000142303	ADAMTS10	19	8645126	8675620	-1	protein_coding	81794	ADAMTS10	0.980346	-0.321296	1	21.5	2.2e-09	rs62621197	213
ENSG00000254004	ZNF260	19	37001597	37019562	-1	protein_coding	339324	ZNF260	3.06605e-06	-0.371471	1	12.38	9.9e-07	rs2967527	215
ENSG00000186020	ZNF529	19	37025676	37096178	-1	protein_coding	57711	ZNF529	0.00106714	0.632376	1	12.38	9.9e-07	rs2967527	215
ENSG00000198453	ZNF568	19	37407231	37489602	1	protein_coding	374900	ZNF568	4.90823e-09	-0.408377	7	21	1e-08	rs7250197;rs1667369;rs10403906	215
ENSG00000120784	ZFP30	19	38104650	38183238	-1	protein_coding	22835	ZFP30	9.06361e-08	0.401011	4	14.07	3.6e-08	rs56277404	215
ENSG00000196381	ZNF781	19	38158652	38183223	-1	protein_coding	163115	ZNF781	7.22161e-06	-0.263307	3	13.79	3.6e-08	rs56277404	215
ENSG00000267552	CTD-2528L19.4	19	38180766	38210089	-1	protein_coding	NA	NA	NA	NA	1	13.65	2.3e-07	rs56277404	215
ENSG00000198182	ZNF607	19	38187264	38210691	-1	protein_coding	101927758	ZNF607	8.48062e-08	0.349141	1	13.65	2.3e-07	rs56277404	215
ENSG00000189144	ZNF573	19	38226734	38307940	-1	protein_coding	126231	ZNF573	9.43002e-09	0.174971	1	12.87	3e-07	rs56277404	215
ENSG00000012061	ERCC1	19	45910591	45982086	-1	protein_coding	2067	ERCC1	0.000286883	-0.0110787	2	21.9	3.2e-09	rs3745821	217
ENSG00000125740	FOSB	19	45971253	45978437	1	protein_coding	2354	FOSB	0.852916	-1.20539	2	21.9	3.2e-09	rs3745821	217
ENSG00000213889	PPM1N	19	45992035	46005768	1	protein_coding	147699	PPM1N	0.000104897	-0.142648	1	19.15	1.1e-08	rs35446288	217
ENSG00000125753	VASP	19	46009837	46030241	1	protein_coding	7408	VASP	0.583671	-0.335331	1	19.15	1.1e-08	rs35446288	217
ENSG00000105509	HAS1	19	52216365	52227247	-1	protein_coding	3036	HAS1	6.04486e-11	0.784682	1	14.78	2.1e-10	rs4363950;rs1551156	218
ENSG00000180089	TMEM86B	19	55738007	55741647	-1	protein_coding	255043	TMEM86B	2.76223e-05	-0.0243765	1	13.57	1.3e-08	rs77942969	219
ENSG00000269808	AC010327.2	19	55738587	55741647	1	protein_coding	NA	NA	NA	NA	1	13.57	1.3e-08	rs77942969	219
ENSG00000105063	PPP6R1	19	55741148	55770363	-1	protein_coding	22870	PPP6R1	0.997855	NA	1	13.57	1.3e-08	rs77942969	219
ENSG00000078747	ITCH	20	32951041	33099198	1	protein_coding	83737	ITCH	0.99999	-0.33627	2	15.36	5.3e-16	rs13044899;rs570350305	221
ENSG00000101464	PIGU	20	33148346	33264910	-1	protein_coding	128869	PIGU	0.813069	-0.4371	1	12.77	3.8e-11	rs6087644;rs71299222;rs4911429	221
ENSG00000198646	NCOA6	20	33284722	33413452	-1	protein_coding	23054	NCOA6	0.990815	-0.852306	6	19.35	2.1e-13	rs13044899;rs530779725;rs574440893;rs6087644;rs71299222	221
ENSG00000078804	TP53INP2	20	33292094	33301243	1	protein_coding	58476	TP53INP2	0.341454	-2.2091	3	19.35	2.4e-12	rs13044899;rs530779725	221
ENSG00000131067	GGT7	20	33432523	33460663	-1	protein_coding	2686	GGT7	0.9982	-0.466161	2	16.93	5.2e-13	rs13044899;rs530779725;rs35193912;rs6087644	221
ENSG00000131069	ACSS2	20	33459949	33515769	1	protein_coding	55902	ACSS2	8.97239e-11	-0.504094	5	15.12	3.2e-13	rs35193912;rs6087644	221
ENSG00000100983	GSS	20	33516236	33543620	-1	protein_coding	2937	GSS	0.0225187	-0.727485	2	15.12	3.2e-13	rs35193912;rs6087644	221
ENSG00000078814	MYH7B	20	33563206	33590240	1	protein_coding	57644	MYH7B	1.33081e-23	0.0567853	2	22.8	6.4e-16	rs35193912;rs6087644;rs11699584;rs142898689	221
ENSG00000100991	TRPC4AP	20	33590207	33680674	-1	protein_coding	26133	TRPC4AP	0.999539	0.00791892	3	22.8	6.4e-16	rs35193912;rs6087644;rs11699584;rs142898689	221
ENSG00000088298	EDEM2	20	33703167	33865928	-1	protein_coding	55741	EDEM2	0.000137533	-0.173489	7	15.05	5e-19	rs6060300;rs35193912;rs6087644;rs2425020;rs7272884;rs780033733	221
ENSG00000101000	PROCR	20	33759876	33765165	1	protein_coding	10544	PROCR	0.0101309	-0.393626	1	15.05	8.6e-18	rs35193912;rs6087644	221
ENSG00000125966	MMP24	20	33814457	33864801	1	protein_coding	10893	MMP24	0.0287623	-0.485751	5	14.77	5e-19	rs2425020;rs7272884;rs780033733	221
ENSG00000242372	EIF6	20	33866714	33872788	-1	protein_coding	3692	EIF6	0.781943	-0.0280084	4	14.77	5e-19	rs7272884;rs780033733	221
ENSG00000125998	FAM83C	20	33873534	33880204	-1	protein_coding	128876	FAM83C	3.49242e-05	0.230701	3	14.77	5e-19	rs7272884;rs780033733	221
ENSG00000101019	UQCC1	20	33890369	33999944	-1	protein_coding	55245	UQCC1	0.00485443	-0.818063	10	19.59	1.5e-47	rs2145082;rs224320;rs143384;rs6141543	221
ENSG00000204183	GDF5OS	20	34020827	34023248	1	protein_coding	NA	GDF5OS	0.0423624	NA	5	16.92	2e-46	rs224320;rs143384;rs2145082;rs6141543;rs34414056	221
ENSG00000125965	GDF5	20	34021145	34042568	-1	protein_coding	8200	GDF5	0.923195	0.0727362	5	16.92	2e-46	rs224320;rs143384;rs2145082;rs6141543;rs34414056	221
ENSG00000126001	CEP250	20	34042985	34099804	1	protein_coding	11190	CEP250	8.25126e-17	-0.898376	1	15.49	7.6e-09	rs224343	221
ENSG00000125991	ERGIC3	20	34129770	34145405	1	protein_coding	51614	ERGIC3	0.00385908	-0.537743	4	19.27	1.6e-12	rs6060502;rs224343;rs5841217	221
ENSG00000061656	SPAG4	20	34203814	34208971	1	protein_coding	6676	SPAG4	0.110568	-0.441954	2	19.55	9.3e-11	rs2425157;rs113938713;rs6060739;rs75751462	221
ENSG00000214078	CPNE1	20	34213953	34252878	-1	protein_coding	8904	CPNE1	3.87095e-07	NA	5	23	1.1e-12	rs2425157;rs113938713;rs6060739;rs75751462;rs753827512;rs57545942	221
ENSG00000272897	RP1-309K20.6	20	34220262	34262466	-1	protein_coding	NA	NA	NA	NA	4	23	1.1e-12	rs75751462;rs753827512;rs57545942;rs2425157;rs6060739	221
ENSG00000244462	RBM12	20	34236847	34252878	-1	protein_coding	10137	RBM12	0.474674	-0.297434	2	23	1.3e-12	rs753827512;rs57545942;rs2425157;rs6060739	221
ENSG00000244005	NFS1	20	34255977	34287281	-1	protein_coding	9054	NFS1	0.832121	-0.782191	1	23	1.3e-12	rs753827512;rs57545942;rs2425157;rs6060739	221
ENSG00000131051	RBM39	20	34291531	34330234	-1	protein_coding	9584	RBM39	0.999997	-0.857805	1	22.1	7.6e-11	rs6060502	221
ENSG00000025293	PHF20	20	34359896	34538303	1	protein_coding	51230	PHF20	0.975739	-0.314776	2	13.66	8.7e-12	rs753827512;rs57545942;rs2425157;rs6060739	221
ENSG00000088367	EPB41L1	20	34679426	34820721	1	protein_coding	2036	EPB41L1	0.645386	-0.629644	1	12.59	1.1e-07	rs142636887	221
ENSG00000124126	PREX1	20	47240790	47444420	-1	protein_coding	57580	PREX1	1	0.286576	3	14.37	2.2e-07	rs532314118;rs2208590;rs34929358	222
ENSG00000124198	ARFGEF2	20	47538427	47653230	1	protein_coding	10564	ARFGEF2	1	-0.733705	3	18.94	9.6e-16	rs11906450;rs755456990;rs201764793;rs755888391;rs58327410	222
ENSG00000124207	CSE1L	20	47662849	47713489	1	protein_coding	1434	CSE1L	0.999982	0.526895	2	17.29	1.5e-15	rs11906450	222
ENSG00000124201	ZNFX1	20	47854483	47894963	-1	protein_coding	57169	ZNFX1	0.999981	-0.288128	1	13.63	1.2e-12	rs11906450	222
ENSG00000100325	ASCC2	22	30184597	30234271	-1	protein_coding	84164	ASCC2	0.178385	-0.345582	2	16.83	1.1e-07	rs140147	224
ENSG00000100330	MTMR3	22	30279144	30426855	1	protein_coding	8897	MTMR3	0.994952	0.321111	1	17.97	5.8e-07	rs140147	224
ENSG00000176635	HORMAD2	22	30476163	30573064	1	protein_coding	150280	HORMAD2	3.4485e-05	-0.524289	1	17.8	1.3e-06	rs140147	224
ENSG00000100354	TNRC6B	22	40440821	40731812	1	protein_coding	23112	TNRC6B	1	-2.91639	1	14.58	8.8e-08	rs138019	225
ENSG00000100376	FAM118A	22	45704849	45737836	1	protein_coding	55007	FAM118A	0.591869	0.959911	2	24.8	3.1e-11	rs3788649	226

## Sheet: SP6. ANNOVAR
Supplementary table 6. ANNOVAR results
uniqID	gene	annot	dist	exonic_func	exon	symbol	chr	pos
1:2839664:C:G	ENSG00000231630	intergenic	108101	NA	NA	RP11-740P5.3	1	2839664
1:2839664:C:G	ENSG00000169717	intergenic	98382	NA	NA	ACTRT2	1	2839664
1:2877386:A:G	ENSG00000231630	intergenic	145823	NA	NA	RP11-740P5.3	1	2877386
1:2877386:A:G	ENSG00000169717	intergenic	60660	NA	NA	ACTRT2	1	2877386
1:2878541:C:T	ENSG00000231630	intergenic	146978	NA	NA	RP11-740P5.3	1	2878541
1:2878541:C:T	ENSG00000169717	intergenic	59505	NA	NA	ACTRT2	1	2878541
1:2879813:C:G	ENSG00000231630	intergenic	148250	NA	NA	RP11-740P5.3	1	2879813
1:2879813:C:G	ENSG00000169717	intergenic	58233	NA	NA	ACTRT2	1	2879813
1:2886903:A:G	ENSG00000231630	intergenic	155340	NA	NA	RP11-740P5.3	1	2886903
1:2886903:A:G	ENSG00000169717	intergenic	51143	NA	NA	ACTRT2	1	2886903
1:2895482:C:T	ENSG00000231630	intergenic	163919	NA	NA	RP11-740P5.3	1	2895482
1:2895482:C:T	ENSG00000169717	intergenic	42564	NA	NA	ACTRT2	1	2895482
1:2904634:A:G	ENSG00000231630	intergenic	173071	NA	NA	RP11-740P5.3	1	2904634
1:2904634:A:G	ENSG00000169717	intergenic	33412	NA	NA	ACTRT2	1	2904634
1:2921939:A:AC	ENSG00000231630	intergenic	190376	NA	NA	RP11-740P5.3	1	2921939
1:2921939:A:AC	ENSG00000169717	intergenic	16106	NA	NA	ACTRT2	1	2921939
1:10048150:G:T	ENSG00000173614	intergenic	2591	NA	NA	NMNAT1	1	10048150
1:10048150:G:T	ENSG00000162444	intergenic	9114	NA	NA	RBP7	1	10048150
1:10048151:G:T	ENSG00000173614	intergenic	2592	NA	NA	NMNAT1	1	10048151
1:10048151:G:T	ENSG00000162444	intergenic	9113	NA	NA	RBP7	1	10048151
1:10190884:A:T	ENSG00000130939	intronic	0	NA	NA	UBE4B	1	10190884
1:10235712:A:T	ENSG00000130939	intronic	0	NA	NA	UBE4B	1	10235712
1:10235946:C:T	ENSG00000130939	intronic	0	NA	NA	UBE4B	1	10235946
1:10236039:A:G	ENSG00000130939	intronic	0	NA	NA	UBE4B	1	10236039
1:10236402:C:T	ENSG00000130939	intronic	0	NA	NA	UBE4B	1	10236402
1:10237960:C:T	ENSG00000130939	intronic	0	NA	NA	UBE4B	1	10237960
1:10241135:T:TA	ENSG00000130939	UTR3	0	NA	NA	UBE4B	1	10241135
1:10241640:A:G	ENSG00000130939	downstream	0	NA	NA	UBE4B	1	10241640
1:10241921:T:TTA	ENSG00000130939	downstream	0	NA	NA	UBE4B	1	10241921
1:10242231:C:T	ENSG00000130939	downstream	0	NA	NA	UBE4B	1	10242231
1:10242654:A:G	ENSG00000130939	intergenic	1357	NA	NA	UBE4B	1	10242654
1:10242654:A:G	ENSG00000054523	intergenic	28209	NA	NA	KIF1B	1	10242654
1:10246129:C:G	ENSG00000130939	intergenic	4832	NA	NA	UBE4B	1	10246129
1:10246129:C:G	ENSG00000054523	intergenic	24734	NA	NA	KIF1B	1	10246129
1:10246471:A:C	ENSG00000130939	intergenic	5174	NA	NA	UBE4B	1	10246471
1:10246471:A:C	ENSG00000054523	intergenic	24392	NA	NA	KIF1B	1	10246471
1:10247143:A:C	ENSG00000130939	intergenic	5846	NA	NA	UBE4B	1	10247143
1:10247143:A:C	ENSG00000054523	intergenic	23720	NA	NA	KIF1B	1	10247143
1:10247313:A:G	ENSG00000130939	intergenic	6016	NA	NA	UBE4B	1	10247313
1:10247313:A:G	ENSG00000054523	intergenic	23550	NA	NA	KIF1B	1	10247313
1:10247642:A:T	ENSG00000130939	intergenic	6345	NA	NA	UBE4B	1	10247642
1:10247642:A:T	ENSG00000054523	intergenic	23221	NA	NA	KIF1B	1	10247642
1:10248315:T:TAA	ENSG00000130939	intergenic	7018	NA	NA	UBE4B	1	10248315
1:10248315:T:TAA	ENSG00000054523	intergenic	22548	NA	NA	KIF1B	1	10248315
1:10248851:C:G	ENSG00000130939	intergenic	7554	NA	NA	UBE4B	1	10248851
1:10248851:C:G	ENSG00000054523	intergenic	22012	NA	NA	KIF1B	1	10248851
1:10249014:T:TA	ENSG00000130939	intergenic	7717	NA	NA	UBE4B	1	10249014
1:10249014:T:TA	ENSG00000054523	intergenic	21848	NA	NA	KIF1B	1	10249014
1:10251082:A:G	ENSG00000130939	intergenic	9785	NA	NA	UBE4B	1	10251082
1:10251082:A:G	ENSG00000054523	intergenic	19781	NA	NA	KIF1B	1	10251082
1:10251449:C:T	ENSG00000130939	intergenic	10152	NA	NA	UBE4B	1	10251449
1:10251449:C:T	ENSG00000054523	intergenic	19414	NA	NA	KIF1B	1	10251449
1:10252185:C:T	ENSG00000130939	intergenic	10888	NA	NA	UBE4B	1	10252185
1:10252185:C:T	ENSG00000054523	intergenic	18678	NA	NA	KIF1B	1	10252185
1:10252667:C:T	ENSG00000130939	intergenic	11370	NA	NA	UBE4B	1	10252667
1:10252667:C:T	ENSG00000054523	intergenic	18196	NA	NA	KIF1B	1	10252667
1:10252778:A:G	ENSG00000130939	intergenic	11481	NA	NA	UBE4B	1	10252778
1:10252778:A:G	ENSG00000054523	intergenic	18085	NA	NA	KIF1B	1	10252778
1:10252845:C:T	ENSG00000130939	intergenic	11548	NA	NA	UBE4B	1	10252845
1:10252845:C:T	ENSG00000054523	intergenic	18018	NA	NA	KIF1B	1	10252845
1:10253036:A:G	ENSG00000130939	intergenic	11739	NA	NA	UBE4B	1	10253036
1:10253036:A:G	ENSG00000054523	intergenic	17827	NA	NA	KIF1B	1	10253036
1:10254880:C:T	ENSG00000130939	intergenic	13583	NA	NA	UBE4B	1	10254880
1:10254880:C:T	ENSG00000054523	intergenic	15983	NA	NA	KIF1B	1	10254880
1:10258343:A:C	ENSG00000130939	intergenic	17046	NA	NA	UBE4B	1	10258343
1:10258343:A:C	ENSG00000054523	intergenic	12520	NA	NA	KIF1B	1	10258343
1:10259425:T:TTTG	ENSG00000130939	intergenic	18128	NA	NA	UBE4B	1	10259425
1:10259425:T:TTTG	ENSG00000054523	intergenic	11438	NA	NA	KIF1B	1	10259425
1:10259917:C:T	ENSG00000130939	intergenic	18620	NA	NA	UBE4B	1	10259917
1:10259917:C:T	ENSG00000054523	intergenic	10946	NA	NA	KIF1B	1	10259917
1:10260592:A:G	ENSG00000130939	intergenic	19295	NA	NA	UBE4B	1	10260592
1:10260592:A:G	ENSG00000054523	intergenic	10271	NA	NA	KIF1B	1	10260592
1:10262021:A:C	ENSG00000130939	intergenic	20724	NA	NA	UBE4B	1	10262021
1:10262021:A:C	ENSG00000054523	intergenic	8842	NA	NA	KIF1B	1	10262021
1:10262479:C:T	ENSG00000130939	intergenic	21182	NA	NA	UBE4B	1	10262479
1:10262479:C:T	ENSG00000054523	intergenic	8384	NA	NA	KIF1B	1	10262479
1:10262716:A:G	ENSG00000130939	intergenic	21419	NA	NA	UBE4B	1	10262716
1:10262716:A:G	ENSG00000054523	intergenic	8147	NA	NA	KIF1B	1	10262716
1:10262846:A:G	ENSG00000130939	intergenic	21549	NA	NA	UBE4B	1	10262846
1:10262846:A:G	ENSG00000054523	intergenic	8017	NA	NA	KIF1B	1	10262846
1:10263824:A:G	ENSG00000130939	intergenic	22527	NA	NA	UBE4B	1	10263824
1:10263824:A:G	ENSG00000054523	intergenic	7039	NA	NA	KIF1B	1	10263824
1:10265518:C:T	ENSG00000130939	intergenic	24221	NA	NA	UBE4B	1	10265518
1:10265518:C:T	ENSG00000054523	intergenic	5345	NA	NA	KIF1B	1	10265518
1:10265606:A:G	ENSG00000130939	intergenic	24309	NA	NA	UBE4B	1	10265606
1:10265606:A:G	ENSG00000054523	intergenic	5257	NA	NA	KIF1B	1	10265606
1:10265998:C:CT	ENSG00000130939	intergenic	24701	NA	NA	UBE4B	1	10265998
1:10265998:C:CT	ENSG00000054523	intergenic	4865	NA	NA	KIF1B	1	10265998
1:10266671:A:T	ENSG00000130939	intergenic	25374	NA	NA	UBE4B	1	10266671
1:10266671:A:T	ENSG00000054523	intergenic	4192	NA	NA	KIF1B	1	10266671
1:10267202:G:T	ENSG00000130939	intergenic	25905	NA	NA	UBE4B	1	10267202
1:10267202:G:T	ENSG00000054523	intergenic	3661	NA	NA	KIF1B	1	10267202
1:10267341:C:T	ENSG00000130939	intergenic	26044	NA	NA	UBE4B	1	10267341
1:10267341:C:T	ENSG00000054523	intergenic	3522	NA	NA	KIF1B	1	10267341
1:10267390:A:T	ENSG00000130939	intergenic	26093	NA	NA	UBE4B	1	10267390
1:10267390:A:T	ENSG00000054523	intergenic	3473	NA	NA	KIF1B	1	10267390
1:10268170:A:G	ENSG00000130939	intergenic	26873	NA	NA	UBE4B	1	10268170
1:10268170:A:G	ENSG00000054523	intergenic	2693	NA	NA	KIF1B	1	10268170
1:10268852:A:T	ENSG00000130939	intergenic	27555	NA	NA	UBE4B	1	10268852
1:10268852:A:T	ENSG00000054523	intergenic	2011	NA	NA	KIF1B	1	10268852
1:10270386:C:G	ENSG00000054523	upstream	0	NA	NA	KIF1B	1	10270386
1:10270496:A:G	ENSG00000054523	upstream	0	NA	NA	KIF1B	1	10270496
1:10270715:G:GCC	ENSG00000054523	upstream	0	NA	NA	KIF1B	1	10270715
1:10271540:C:G	ENSG00000054523	intronic	0	NA	NA	KIF1B	1	10271540
1:10271688:C:G	ENSG00000054523	UTR5	0	NA	NA	KIF1B	1	10271688
1:10272562:C:G	ENSG00000054523	intronic	0	NA	NA	KIF1B	1	10272562
1:10273179:C:T	ENSG00000054523	intronic	0	NA	NA	KIF1B	1	10273179
1:10273916:C:T	ENSG00000054523	intronic	0	NA	NA	KIF1B	1	10273916
1:10274441:A:G	ENSG00000054523	intronic	0	NA	NA	KIF1B	1	10274441
1:10274560:C:CA	ENSG00000054523	intronic	0	NA	NA	KIF1B	1	10274560
1:10275313:C:T	ENSG00000054523	intronic	0	NA	NA	KIF1B	1	10275313
1:10275418:A:G	ENSG00000054523	intronic	0	NA	NA	KIF1B	1	10275418
1:10275453:C:T	ENSG00000054523	intronic	0	NA	NA	KIF1B	1	10275453
1:10276718:C:T	ENSG00000054523	intronic	0	NA	NA	KIF1B	1	10276718
1:10276719:C:T	ENSG00000054523	intronic	0	NA	NA	KIF1B	1	10276719
1:10277357:A:G	ENSG00000054523	intronic	0	NA	NA	KIF1B	1	10277357
1:10277497:A:T	ENSG00000054523	intronic	0	NA	NA	KIF1B	1	10277497
1:10277858:T:TC	ENSG00000054523	intronic	0	NA	NA	KIF1B	1	10277858
1:10277898:G:T	ENSG00000054523	intronic	0	NA	NA	KIF1B	1	10277898
1:10279308:C:T	ENSG00000054523	intronic	0	NA	NA	KIF1B	1	10279308
1:10279348:A:G	ENSG00000054523	intronic	0	NA	NA	KIF1B	1	10279348
1:10280774:A:G	ENSG00000054523	intronic	0	NA	NA	KIF1B	1	10280774
1:10281012:C:T	ENSG00000054523	intronic	0	NA	NA	KIF1B	1	10281012
1:10281445:C:T	ENSG00000054523	intronic	0	NA	NA	KIF1B	1	10281445
1:10282166:A:G	ENSG00000054523	intronic	0	NA	NA	KIF1B	1	10282166
1:10282186:A:G	ENSG00000054523	intronic	0	NA	NA	KIF1B	1	10282186
1:10283187:G:GCC	ENSG00000054523	intronic	0	NA	NA	KIF1B	1	10283187
1:10283589:G:T	ENSG00000054523	intronic	0	NA	NA	KIF1B	1	10283589
1:10284267:C:T	ENSG00000054523	intronic	0	NA	NA	KIF1B	1	10284267
1:10284659:C:T	ENSG00000054523	intronic	0	NA	NA	KIF1B	1	10284659
1:10284733:C:T	ENSG00000054523	intronic	0	NA	NA	KIF1B	1	10284733
1:10284785:A:AT	ENSG00000054523	intronic	0	NA	NA	KIF1B	1	10284785
1:10286176:A:G	ENSG00000054523	intronic	0	NA	NA	KIF1B	1	10286176
1:10288421:T:TA	ENSG00000054523	intronic	0	NA	NA	KIF1B	1	10288421
1:10288423:A:T	ENSG00000054523	intronic	0	NA	NA	KIF1B	1	10288423
1:10290126:C:T	ENSG00000054523	intronic	0	NA	NA	KIF1B	1	10290126
1:10290421:C:T	ENSG00000054523	intronic	0	NA	NA	KIF1B	1	10290421
1:10290500:C:CT	ENSG00000054523	intronic	0	NA	NA	KIF1B	1	10290500
1:10290640:C:T	ENSG00000054523	intronic	0	NA	NA	KIF1B	1	10290640
1:10291166:A:G	ENSG00000054523	intronic	0	NA	NA	KIF1B	1	10291166
1:10291874:C:G	ENSG00000054523	intronic	0	NA	NA	KIF1B	1	10291874
1:10292888:C:G	ENSG00000054523	intronic	0	NA	NA	KIF1B	1	10292888
1:10293565:A:G	ENSG00000054523	intronic	0	NA	NA	KIF1B	1	10293565
1:10294571:T:TTTTG	ENSG00000054523	intronic	0	NA	NA	KIF1B	1	10294571
1:10296452:C:T	ENSG00000054523	intronic	0	NA	NA	KIF1B	1	10296452
1:10296922:A:T	ENSG00000054523	intronic	0	NA	NA	KIF1B	1	10296922
1:10297230:C:T	ENSG00000054523	intronic	0	NA	NA	KIF1B	1	10297230
1:10298601:A:G	ENSG00000054523	intronic	0	NA	NA	KIF1B	1	10298601
1:10298764:A:AAACAAC	ENSG00000054523	intronic	0	NA	NA	KIF1B	1	10298764
1:10298764:A:AAAC	ENSG00000054523	intronic	0	NA	NA	KIF1B	1	10298764
1:10298764:AAAC:AAACAAC	ENSG00000054523	intronic	0	NA	NA	KIF1B	1	10298764
1:10300032:C:G	ENSG00000054523	intronic	0	NA	NA	KIF1B	1	10300032
1:10300070:C:T	ENSG00000054523	intronic	0	NA	NA	KIF1B	1	10300070
1:10300119:C:T	ENSG00000054523	intronic	0	NA	NA	KIF1B	1	10300119
1:10302596:A:G	ENSG00000054523	intronic	0	NA	NA	KIF1B	1	10302596
1:10302776:C:T	ENSG00000054523	intronic	0	NA	NA	KIF1B	1	10302776
1:10303942:A:T	ENSG00000054523	intronic	0	NA	NA	KIF1B	1	10303942
1:10305711:C:T	ENSG00000054523	intronic	0	NA	NA	KIF1B	1	10305711
1:10305992:A:C	ENSG00000054523	intronic	0	NA	NA	KIF1B	1	10305992
1:10306038:A:G	ENSG00000054523	intronic	0	NA	NA	KIF1B	1	10306038
1:10307295:A:G	ENSG00000054523	intronic	0	NA	NA	KIF1B	1	10307295
1:10307453:C:T	ENSG00000054523	intronic	0	NA	NA	KIF1B	1	10307453
1:10308545:C:T	ENSG00000054523	intronic	0	NA	NA	KIF1B	1	10308545
1:10308631:C:G	ENSG00000054523	intronic	0	NA	NA	KIF1B	1	10308631
1:10308958:C:T	ENSG00000054523	intronic	0	NA	NA	KIF1B	1	10308958
1:10309279:C:G	ENSG00000054523	intronic	0	NA	NA	KIF1B	1	10309279
1:10309580:C:G	ENSG00000054523	intronic	0	NA	NA	KIF1B	1	10309580
1:10310049:T:TG	ENSG00000054523	intronic	0	NA	NA	KIF1B	1	10310049
1:10310214:A:T	ENSG00000054523	intronic	0	NA	NA	KIF1B	1	10310214
1:10310258:C:G	ENSG00000054523	intronic	0	NA	NA	KIF1B	1	10310258
1:10311116:C:G	ENSG00000054523	intronic	0	NA	NA	KIF1B	1	10311116
1:10311983:A:C	ENSG00000054523	intronic	0	NA	NA	KIF1B	1	10311983
1:10312124:A:G	ENSG00000054523	intronic	0	NA	NA	KIF1B	1	10312124
1:10312223:A:G	ENSG00000054523	intronic	0	NA	NA	KIF1B	1	10312223
1:10312779:G:GT	ENSG00000054523	intronic	0	NA	NA	KIF1B	1	10312779
1:10313811:C:T	ENSG00000054523	intronic	0	NA	NA	KIF1B	1	10313811
1:10313839:C:T	ENSG00000054523	intronic	0	NA	NA	KIF1B	1	10313839
1:10314657:A:C	ENSG00000054523	intronic	0	NA	NA	KIF1B	1	10314657
1:10315102:A:G	ENSG00000054523	intronic	0	NA	NA	KIF1B	1	10315102
1:10315297:A:G	ENSG00000054523	intronic	0	NA	NA	KIF1B	1	10315297
1:10316025:T:TG	ENSG00000054523	intronic	0	NA	NA	KIF1B	1	10316025
1:10316729:A:G	ENSG00000054523	intronic	0	NA	NA	KIF1B	1	10316729
1:10317445:C:T	ENSG00000054523	intronic	0	NA	NA	KIF1B	1	10317445
1:10318652:C:G	ENSG00000054523	exonic	0	synonymous SNV	exon4	KIF1B	1	10318652
1:10319211:C:CT	ENSG00000054523	intronic	0	NA	NA	KIF1B	1	10319211
1:10319247:A:G	ENSG00000054523	intronic	0	NA	NA	KIF1B	1	10319247
1:10319459:A:T	ENSG00000054523	intronic	0	NA	NA	KIF1B	1	10319459
1:10319549:T:TAA	ENSG00000054523	intronic	0	NA	NA	KIF1B	1	10319549
1:10319622:A:G	ENSG00000054523	intronic	0	NA	NA	KIF1B	1	10319622
1:10322054:A:G	ENSG00000054523	intronic	0	NA	NA	KIF1B	1	10322054
1:10322153:A:G	ENSG00000054523	intronic	0	NA	NA	KIF1B	1	10322153
1:10322358:C:G	ENSG00000054523	intronic	0	NA	NA	KIF1B	1	10322358
1:10323339:A:T	ENSG00000054523	intronic	0	NA	NA	KIF1B	1	10323339
1:10323342:A:T	ENSG00000054523	intronic	0	NA	NA	KIF1B	1	10323342
1:10323921:C:T	ENSG00000054523	intronic	0	NA	NA	KIF1B	1	10323921
1:10323973:C:G	ENSG00000054523	intronic	0	NA	NA	KIF1B	1	10323973
1:10325610:A:G	ENSG00000054523	intronic	0	NA	NA	KIF1B	1	10325610
1:10326963:C:T	ENSG00000054523	intronic	0	NA	NA	KIF1B	1	10326963
1:10327020:T:TA	ENSG00000054523	intronic	0	NA	NA	KIF1B	1	10327020
1:10327407:A:T	ENSG00000054523	intronic	0	NA	NA	KIF1B	1	10327407
1:10327867:A:G	ENSG00000054523	intronic	0	NA	NA	KIF1B	1	10327867
1:10328338:C:T	ENSG00000054523	intronic	0	NA	NA	KIF1B	1	10328338
1:10328683:C:CT	ENSG00000054523	intronic	0	NA	NA	KIF1B	1	10328683
1:10329872:A:G	ENSG00000054523	intronic	0	NA	NA	KIF1B	1	10329872
1:10332102:C:T	ENSG00000054523	intronic	0	NA	NA	KIF1B	1	10332102
1:10334255:C:CA	ENSG00000054523	intronic	0	NA	NA	KIF1B	1	10334255
1:10338204:C:T	ENSG00000054523	intronic	0	NA	NA	KIF1B	1	10338204
1:10339209:C:CAT	ENSG00000054523	intronic	0	NA	NA	KIF1B	1	10339209
1:10339822:A:G	ENSG00000054523	intronic	0	NA	NA	KIF1B	1	10339822
1:10342975:A:G	ENSG00000054523	intronic	0	NA	NA	KIF1B	1	10342975
1:10343260:A:G	ENSG00000054523	intronic	0	NA	NA	KIF1B	1	10343260
1:10343297:A:T	ENSG00000054523	intronic	0	NA	NA	KIF1B	1	10343297
1:10345325:A:T	ENSG00000054523	intronic	0	NA	NA	KIF1B	1	10345325
1:10345462:A:G	ENSG00000054523	intronic	0	NA	NA	KIF1B	1	10345462
1:10345772:C:T	ENSG00000054523	intronic	0	NA	NA	KIF1B	1	10345772
1:10346203:C:T	ENSG00000054523	intronic	0	NA	NA	KIF1B	1	10346203
1:10346211:A:C	ENSG00000054523	intronic	0	NA	NA	KIF1B	1	10346211
1:10346810:A:G	ENSG00000054523	intronic	0	NA	NA	KIF1B	1	10346810
1:10348042:C:T	ENSG00000054523	intronic	0	NA	NA	KIF1B	1	10348042
1:10350438:C:G	ENSG00000054523	intronic	0	NA	NA	KIF1B	1	10350438
1:10350581:C:T	ENSG00000054523	intronic	0	NA	NA	KIF1B	1	10350581
1:10350849:A:T	ENSG00000054523	intronic	0	NA	NA	KIF1B	1	10350849
1:10351767:C:CA	ENSG00000054523	intronic	0	NA	NA	KIF1B	1	10351767
1:10352800:G:T	ENSG00000054523	intronic	0	NA	NA	KIF1B	1	10352800
1:10353112:C:T	ENSG00000054523	intronic	0	NA	NA	KIF1B	1	10353112
1:10353473:A:G	ENSG00000054523	intronic	0	NA	NA	KIF1B	1	10353473
1:10353475:A:G	ENSG00000054523	intronic	0	NA	NA	KIF1B	1	10353475
1:10354271:G:T	ENSG00000054523	intronic	0	NA	NA	KIF1B	1	10354271
1:10354601:A:G	ENSG00000054523	intronic	0	NA	NA	KIF1B	1	10354601
1:10355834:C:T	ENSG00000054523	intronic	0	NA	NA	KIF1B	1	10355834
1:10356028:T:TG	ENSG00000054523	intronic	0	NA	NA	KIF1B	1	10356028
1:10356562:A:C	ENSG00000054523	intronic	0	NA	NA	KIF1B	1	10356562
1:10356848:A:G	ENSG00000054523	intronic	0	NA	NA	KIF1B	1	10356848
1:10357406:A:G	ENSG00000054523	intronic	0	NA	NA	KIF1B	1	10357406
1:10359125:A:AT	ENSG00000199562	ncRNA_exonic	0	NA	NA	RNU6-37P	1	10359125
1:10359299:G:GA	ENSG00000054523	intronic	0	NA	NA	KIF1B	1	10359299
1:10359944:G:T	ENSG00000054523	intronic	0	NA	NA	KIF1B	1	10359944
1:10360092:C:T	ENSG00000054523	intronic	0	NA	NA	KIF1B	1	10360092
1:10361679:A:G	ENSG00000054523	intronic	0	NA	NA	KIF1B	1	10361679
1:10363050:C:CCA	ENSG00000054523	intronic	0	NA	NA	KIF1B	1	10363050
1:10366487:G:T	ENSG00000054523	UTR3	0	NA	NA	KIF1B	1	10366487
1:10366692:C:G	ENSG00000264501	ncRNA_exonic	0	NA	NA	RN7SL731P	1	10366692
1:10367424:A:G	ENSG00000054523	UTR3	0	NA	NA	KIF1B	1	10367424
1:10367591:C:T	ENSG00000054523	UTR3	0	NA	NA	KIF1B	1	10367591
1:10368099:A:G	ENSG00000054523	UTR3	0	NA	NA	KIF1B	1	10368099
1:10370312:C:T	ENSG00000054523	intronic	0	NA	NA	KIF1B	1	10370312
1:10370712:C:CTGTG	ENSG00000054523	intronic	0	NA	NA	KIF1B	1	10370712
1:10371854:A:G	ENSG00000054523	intronic	0	NA	NA	KIF1B	1	10371854
1:10371987:C:T	ENSG00000054523	intronic	0	NA	NA	KIF1B	1	10371987
1:10372110:C:T	ENSG00000054523	intronic	0	NA	NA	KIF1B	1	10372110
1:10372180:C:CTGA	ENSG00000054523	intronic	0	NA	NA	KIF1B	1	10372180
1:10375179:A:G	ENSG00000054523	intronic	0	NA	NA	KIF1B	1	10375179
1:10376281:A:AC	ENSG00000054523	intronic	0	NA	NA	KIF1B	1	10376281
1:10376803:A:G	ENSG00000054523	intronic	0	NA	NA	KIF1B	1	10376803
1:10378416:G:T	ENSG00000054523	intronic	0	NA	NA	KIF1B	1	10378416
1:10378428:A:G	ENSG00000054523	intronic	0	NA	NA	KIF1B	1	10378428
1:10378451:C:G	ENSG00000054523	intronic	0	NA	NA	KIF1B	1	10378451
1:10378914:C:T	ENSG00000054523	intronic	0	NA	NA	KIF1B	1	10378914
1:10383445:A:G	ENSG00000054523	intronic	0	NA	NA	KIF1B	1	10383445
1:10384176:C:CTTGAAA	ENSG00000054523	intronic	0	NA	NA	KIF1B	1	10384176
1:10384439:A:G	ENSG00000054523	intronic	0	NA	NA	KIF1B	1	10384439
1:10385471:A:G	ENSG00000054523	intronic	0	NA	NA	KIF1B	1	10385471
1:10385664:A:G	ENSG00000054523	intronic	0	NA	NA	KIF1B	1	10385664
1:10386506:C:T	ENSG00000054523	intronic	0	NA	NA	KIF1B	1	10386506
1:10387486:A:G	ENSG00000054523	intronic	0	NA	NA	KIF1B	1	10387486
1:10387704:A:T	ENSG00000054523	intronic	0	NA	NA	KIF1B	1	10387704
1:10387788:A:G	ENSG00000054523	intronic	0	NA	NA	KIF1B	1	10387788
1:10388620:C:T	ENSG00000054523	intronic	0	NA	NA	KIF1B	1	10388620
1:10389796:G:GA	ENSG00000054523	intronic	0	NA	NA	KIF1B	1	10389796
1:10390583:A:ATAAAT	ENSG00000054523	intronic	0	NA	NA	KIF1B	1	10390583
1:10390696:C:T	ENSG00000054523	intronic	0	NA	NA	KIF1B	1	10390696
1:10391536:G:T	ENSG00000054523	intronic	0	NA	NA	KIF1B	1	10391536
1:10391886:A:G	ENSG00000054523	intronic	0	NA	NA	KIF1B	1	10391886
1:10392034:T:TA	ENSG00000054523	intronic	0	NA	NA	KIF1B	1	10392034
1:10393614:A:G	ENSG00000054523	intronic	0	NA	NA	KIF1B	1	10393614
1:10393730:A:G	ENSG00000054523	intronic	0	NA	NA	KIF1B	1	10393730
1:10393920:A:G	ENSG00000054523	intronic	0	NA	NA	KIF1B	1	10393920
1:10394316:C:T	ENSG00000054523	intronic	0	NA	NA	KIF1B	1	10394316
1:10394536:C:G	ENSG00000054523	intronic	0	NA	NA	KIF1B	1	10394536
1:10395134:A:G	ENSG00000054523	intronic	0	NA	NA	KIF1B	1	10395134
1:10395530:C:G	ENSG00000054523	intronic	0	NA	NA	KIF1B	1	10395530
1:10395899:G:GA	ENSG00000054523	intronic	0	NA	NA	KIF1B	1	10395899
1:10398985:C:T	ENSG00000054523	intronic	0	NA	NA	KIF1B	1	10398985
1:10399178:A:G	ENSG00000054523	intronic	0	NA	NA	KIF1B	1	10399178
1:10399944:A:C	ENSG00000054523	intronic	0	NA	NA	KIF1B	1	10399944
1:10400602:A:C	ENSG00000054523	intronic	0	NA	NA	KIF1B	1	10400602
1:10400718:A:G	ENSG00000054523	intronic	0	NA	NA	KIF1B	1	10400718
1:10400990:A:C	ENSG00000054523	intronic	0	NA	NA	KIF1B	1	10400990
1:10402785:A:G	ENSG00000054523	intronic	0	NA	NA	KIF1B	1	10402785
1:10402841:C:T	ENSG00000054523	intronic	0	NA	NA	KIF1B	1	10402841
1:10403482:A:G	ENSG00000054523	intronic	0	NA	NA	KIF1B	1	10403482
1:10406432:G:GT	ENSG00000054523	intronic	0	NA	NA	KIF1B	1	10406432
1:10406643:A:G	ENSG00000054523	intronic	0	NA	NA	KIF1B	1	10406643
1:10409492:C:CA	ENSG00000054523	intronic	0	NA	NA	KIF1B	1	10409492
1:10410916:A:G	ENSG00000054523	intronic	0	NA	NA	KIF1B	1	10410916
1:10411131:C:CA	ENSG00000054523	intronic	0	NA	NA	KIF1B	1	10411131
1:10411211:A:G	ENSG00000054523	intronic	0	NA	NA	KIF1B	1	10411211
1:10412030:C:CA	ENSG00000054523	intronic	0	NA	NA	KIF1B	1	10412030
1:10412636:A:T	ENSG00000054523	intronic	0	NA	NA	KIF1B	1	10412636
1:10414432:A:G	ENSG00000054523	intronic	0	NA	NA	KIF1B	1	10414432
1:10414645:A:G	ENSG00000054523	intronic	0	NA	NA	KIF1B	1	10414645
1:10415912:C:T	ENSG00000054523	intronic	0	NA	NA	KIF1B	1	10415912
1:10416956:C:CTAAATAAA	ENSG00000054523	intronic	0	NA	NA	KIF1B	1	10416956
1:10416993:A:G	ENSG00000054523	intronic	0	NA	NA	KIF1B	1	10416993
1:10417853:A:G	ENSG00000054523	intronic	0	NA	NA	KIF1B	1	10417853
1:10418054:C:T	ENSG00000054523	intronic	0	NA	NA	KIF1B	1	10418054
1:10418815:A:G	ENSG00000054523	intronic	0	NA	NA	KIF1B	1	10418815
1:10419663:C:T	ENSG00000054523	intronic	0	NA	NA	KIF1B	1	10419663
1:10420047:C:T	ENSG00000054523	intronic	0	NA	NA	KIF1B	1	10420047
1:10420085:C:T	ENSG00000054523	intronic	0	NA	NA	KIF1B	1	10420085
1:10420918:A:G	ENSG00000054523	intronic	0	NA	NA	KIF1B	1	10420918
1:10420937:C:T	ENSG00000054523	intronic	0	NA	NA	KIF1B	1	10420937
1:10421878:A:G	ENSG00000054523	exonic	0	synonymous SNV	exon39	KIF1B	1	10421878
1:10422958:A:G	ENSG00000054523	intronic	0	NA	NA	KIF1B	1	10422958
1:10423988:A:G	ENSG00000054523	intronic	0	NA	NA	KIF1B	1	10423988
1:10424252:C:T	ENSG00000054523	intronic	0	NA	NA	KIF1B	1	10424252
1:10424559:G:GC	ENSG00000054523	intronic	0	NA	NA	KIF1B	1	10424559
1:10424801:A:T	ENSG00000054523	intronic	0	NA	NA	KIF1B	1	10424801
1:10424836:A:G	ENSG00000054523	intronic	0	NA	NA	KIF1B	1	10424836
1:10426474:A:G	ENSG00000054523	intronic	0	NA	NA	KIF1B	1	10426474
1:10427459:G:T	ENSG00000054523	intronic	0	NA	NA	KIF1B	1	10427459
1:10427496:A:G	ENSG00000054523	intronic	0	NA	NA	KIF1B	1	10427496
1:10427596:A:AT	ENSG00000054523	intronic	0	NA	NA	KIF1B	1	10427596
1:10427659:C:T	ENSG00000054523	intronic	0	NA	NA	KIF1B	1	10427659
1:10428452:A:G	ENSG00000054523	intronic	0	NA	NA	KIF1B	1	10428452
1:10428952:A:G	ENSG00000054523	intronic	0	NA	NA	KIF1B	1	10428952
1:10428980:T:TC	ENSG00000054523	intronic	0	NA	NA	KIF1B	1	10428980
1:10429971:C:G	ENSG00000054523	intronic	0	NA	NA	KIF1B	1	10429971
1:10430147:A:G	ENSG00000054523	intronic	0	NA	NA	KIF1B	1	10430147
1:10430479:A:G	ENSG00000054523	intronic	0	NA	NA	KIF1B	1	10430479
1:10431132:C:T	ENSG00000054523	intronic	0	NA	NA	KIF1B	1	10431132
1:10431158:C:T	ENSG00000054523	intronic	0	NA	NA	KIF1B	1	10431158
1:10432720:A:C	ENSG00000054523	intronic	0	NA	NA	KIF1B	1	10432720
1:10432721:G:T	ENSG00000054523	intronic	0	NA	NA	KIF1B	1	10432721
1:10432788:C:T	ENSG00000054523	intronic	0	NA	NA	KIF1B	1	10432788
1:10432879:A:G	ENSG00000054523	intronic	0	NA	NA	KIF1B	1	10432879
1:10433037:A:AT	ENSG00000054523	intronic	0	NA	NA	KIF1B	1	10433037
1:10433450:A:G	ENSG00000054523	intronic	0	NA	NA	KIF1B	1	10433450
1:10435170:C:T	ENSG00000054523	intronic	0	NA	NA	KIF1B	1	10435170
1:10435324:A:C	ENSG00000054523	exonic	0	synonymous SNV	exon47	KIF1B	1	10435324
1:10435816:A:G	ENSG00000054523	intronic	0	NA	NA	KIF1B	1	10435816
1:10436892:A:AAC	ENSG00000054523	UTR3	0	NA	NA	KIF1B	1	10436892
1:10437778:C:T	ENSG00000054523	UTR3	0	NA	NA	KIF1B	1	10437778
1:10437804:A:G	ENSG00000054523	UTR3	0	NA	NA	KIF1B	1	10437804
1:10438892:A:G	ENSG00000054523	UTR3	0	NA	NA	KIF1B	1	10438892
1:10440556:A:G	ENSG00000054523	UTR3	0	NA	NA	KIF1B	1	10440556
1:10442392:C:G	ENSG00000054523	downstream	0	NA	NA	KIF1B	1	10442392
1:10442903:A:G	ENSG00000054523	intergenic	1242	NA	NA	KIF1B	1	10442903
1:10442903:A:G	ENSG00000265945	intergenic	7156	NA	NA	RN7SL721P	1	10442903
1:10442926:C:G	ENSG00000054523	intergenic	1265	NA	NA	KIF1B	1	10442926
1:10442926:C:G	ENSG00000265945	intergenic	7133	NA	NA	RN7SL721P	1	10442926
1:10443560:A:G	ENSG00000054523	intergenic	1899	NA	NA	KIF1B	1	10443560
1:10443560:A:G	ENSG00000265945	intergenic	6499	NA	NA	RN7SL721P	1	10443560
1:10443590:A:AC	ENSG00000054523	intergenic	1929	NA	NA	KIF1B	1	10443590
1:10443590:A:AC	ENSG00000265945	intergenic	6469	NA	NA	RN7SL721P	1	10443590
1:10443867:A:G	ENSG00000054523	intergenic	2206	NA	NA	KIF1B	1	10443867
1:10443867:A:G	ENSG00000265945	intergenic	6192	NA	NA	RN7SL721P	1	10443867
1:10446596:G:T	ENSG00000054523	intergenic	4935	NA	NA	KIF1B	1	10446596
1:10446596:G:T	ENSG00000265945	intergenic	3463	NA	NA	RN7SL721P	1	10446596
1:10447622:A:G	ENSG00000054523	intergenic	5961	NA	NA	KIF1B	1	10447622
1:10447622:A:G	ENSG00000265945	intergenic	2437	NA	NA	RN7SL721P	1	10447622
1:10448999:C:T	ENSG00000054523	intergenic	7338	NA	NA	KIF1B	1	10448999
1:10448999:C:T	ENSG00000265945	intergenic	1060	NA	NA	RN7SL721P	1	10448999
1:10450805:C:T	ENSG00000265945	downstream	0	NA	NA	RN7SL721P	1	10450805
1:10451411:C:CA	ENSG00000265945	intergenic	1058	NA	NA	RN7SL721P	1	10451411
1:10451411:C:CA	ENSG00000142657	intergenic	7238	NA	NA	PGD	1	10451411
1:10451582:C:G	ENSG00000265945	intergenic	1229	NA	NA	RN7SL721P	1	10451582
1:10451582:C:G	ENSG00000142657	intergenic	7067	NA	NA	PGD	1	10451582
1:10451799:C:T	ENSG00000265945	intergenic	1446	NA	NA	RN7SL721P	1	10451799
1:10451799:C:T	ENSG00000142657	intergenic	6850	NA	NA	PGD	1	10451799
1:10453230:A:T	ENSG00000265945	intergenic	2877	NA	NA	RN7SL721P	1	10453230
1:10453230:A:T	ENSG00000142657	intergenic	5419	NA	NA	PGD	1	10453230
1:10453292:A:C	ENSG00000265945	intergenic	2939	NA	NA	RN7SL721P	1	10453292
1:10453292:A:C	ENSG00000142657	intergenic	5357	NA	NA	PGD	1	10453292
1:10453374:A:G	ENSG00000265945	intergenic	3021	NA	NA	RN7SL721P	1	10453374
1:10453374:A:G	ENSG00000142657	intergenic	5275	NA	NA	PGD	1	10453374
1:10454502:A:T	ENSG00000265945	intergenic	4149	NA	NA	RN7SL721P	1	10454502
1:10454502:A:T	ENSG00000142657	intergenic	4147	NA	NA	PGD	1	10454502
1:10454714:A:G	ENSG00000265945	intergenic	4361	NA	NA	RN7SL721P	1	10454714
1:10454714:A:G	ENSG00000142657	intergenic	3935	NA	NA	PGD	1	10454714
1:10454948:A:G	ENSG00000265945	intergenic	4595	NA	NA	RN7SL721P	1	10454948
1:10454948:A:G	ENSG00000142657	intergenic	3701	NA	NA	PGD	1	10454948
1:10455148:A:G	ENSG00000265945	intergenic	4795	NA	NA	RN7SL721P	1	10455148
1:10455148:A:G	ENSG00000142657	intergenic	3501	NA	NA	PGD	1	10455148
1:10457540:C:T	ENSG00000265945	intergenic	7187	NA	NA	RN7SL721P	1	10457540
1:10457540:C:T	ENSG00000142657	intergenic	1109	NA	NA	PGD	1	10457540
1:10458378:A:T	ENSG00000142657	upstream	0	NA	NA	PGD	1	10458378
1:10458439:C:T	ENSG00000142657	upstream	0	NA	NA	PGD	1	10458439
1:10459779:A:G	ENSG00000142657	intronic	0	NA	NA	PGD	1	10459779
1:10460485:C:T	ENSG00000142657	exonic	0	nonsynonymous SNV	exon3	PGD	1	10460485
1:10461107:C:T	ENSG00000142657	intronic	0	NA	NA	PGD	1	10461107
1:10462092:A:T	ENSG00000142657	intronic	0	NA	NA	PGD	1	10462092
1:10463354:C:T	ENSG00000142657	intronic	0	NA	NA	PGD	1	10463354
1:10465299:A:G	ENSG00000142657	intronic	0	NA	NA	PGD	1	10465299
1:10465886:C:CG	ENSG00000142657	intronic	0	NA	NA	PGD	1	10465886
1:10466040:A:G	ENSG00000142657	intronic	0	NA	NA	PGD	1	10466040
1:10466046:A:G	ENSG00000142657	intronic	0	NA	NA	PGD	1	10466046
1:10466111:C:T	ENSG00000142657	intronic	0	NA	NA	PGD	1	10466111
1:10468946:A:G	ENSG00000142657	intronic	0	NA	NA	PGD	1	10468946
1:10469641:A:G	ENSG00000142657	intronic	0	NA	NA	PGD	1	10469641
1:10469706:C:CTTTTT	ENSG00000142657	intronic	0	NA	NA	PGD	1	10469706
1:10470846:G:T	ENSG00000142657	intronic	0	NA	NA	PGD	1	10470846
1:10471789:A:T	ENSG00000142657	intronic	0	NA	NA	PGD	1	10471789
1:10473196:C:T	ENSG00000142657	exonic	0	synonymous SNV	exon8	PGD	1	10473196
1:10474430:A:T	ENSG00000142657	intronic	0	NA	NA	PGD	1	10474430
1:10475120:C:G	ENSG00000142657	intronic	0	NA	NA	PGD	1	10475120
1:10475146:T:TA	ENSG00000142657	intronic	0	NA	NA	PGD	1	10475146
1:10478139:C:CTT	ENSG00000142657	intronic	0	NA	NA	PGD	1	10478139
1:10478586:C:T	ENSG00000142657	intronic	0	NA	NA	PGD	1	10478586
1:10478727:A:G	ENSG00000142657	intronic	0	NA	NA	PGD	1	10478727
1:10479678:A:G	ENSG00000142657	intronic	0	NA	NA	PGD	1	10479678
1:10480866:C:T	ENSG00000142657	downstream	0	NA	NA	PGD	1	10480866
1:10481210:C:T	ENSG00000142657	intergenic	1009	NA	NA	PGD	1	10481210
1:10481210:C:T	ENSG00000271989	intergenic	8728	NA	NA	RP4-736L20.3	1	10481210
1:10481475:G:T	ENSG00000142657	intergenic	1274	NA	NA	PGD	1	10481475
1:10481475:G:T	ENSG00000271989	intergenic	8463	NA	NA	RP4-736L20.3	1	10481475
1:10482503:C:G	ENSG00000142657	intergenic	2302	NA	NA	PGD	1	10482503
1:10482503:C:G	ENSG00000271989	intergenic	7435	NA	NA	RP4-736L20.3	1	10482503
1:10482504:A:G	ENSG00000142657	intergenic	2303	NA	NA	PGD	1	10482504
1:10482504:A:G	ENSG00000271989	intergenic	7434	NA	NA	RP4-736L20.3	1	10482504
1:10483167:A:G	ENSG00000142657	intergenic	2966	NA	NA	PGD	1	10483167
1:10483167:A:G	ENSG00000271989	intergenic	6771	NA	NA	RP4-736L20.3	1	10483167
1:10483606:C:T	ENSG00000142657	intergenic	3405	NA	NA	PGD	1	10483606
1:10483606:C:T	ENSG00000271989	intergenic	6332	NA	NA	RP4-736L20.3	1	10483606
1:10483776:C:T	ENSG00000142657	intergenic	3575	NA	NA	PGD	1	10483776
1:10483776:C:T	ENSG00000271989	intergenic	6162	NA	NA	RP4-736L20.3	1	10483776
1:10483779:C:T	ENSG00000142657	intergenic	3578	NA	NA	PGD	1	10483779
1:10483779:C:T	ENSG00000271989	intergenic	6159	NA	NA	RP4-736L20.3	1	10483779
1:10506981:C:G	ENSG00000175279	intronic	0	NA	NA	APITD1	1	10506981
1:10506981:C:G	ENSG00000251503	intronic	0	NA	NA	APITD1-CORT	1	10506981
1:10522150:C:T	ENSG00000160049	intronic	0	NA	NA	DFFA	1	10522150
1:10522158:A:G	ENSG00000160049	intronic	0	NA	NA	DFFA	1	10522158
1:10522162:A:G	ENSG00000160049	intronic	0	NA	NA	DFFA	1	10522162
1:10522166:C:T	ENSG00000160049	intronic	0	NA	NA	DFFA	1	10522166
1:10522276:C:T	ENSG00000160049	intronic	0	NA	NA	DFFA	1	10522276
1:10522289:C:T	ENSG00000160049	intronic	0	NA	NA	DFFA	1	10522289
1:10523930:C:T	ENSG00000160049	intronic	0	NA	NA	DFFA	1	10523930
1:10524153:A:AT	ENSG00000160049	intronic	0	NA	NA	DFFA	1	10524153
1:10524432:A:T	ENSG00000160049	intronic	0	NA	NA	DFFA	1	10524432
1:10524467:C:T	ENSG00000160049	intronic	0	NA	NA	DFFA	1	10524467
1:10525459:A:AT	ENSG00000160049	intronic	0	NA	NA	DFFA	1	10525459
1:10525914:A:T	ENSG00000160049	intronic	0	NA	NA	DFFA	1	10525914
1:10529896:C:CT	ENSG00000160049	intronic	0	NA	NA	DFFA	1	10529896
1:10537420:A:C	ENSG00000142655	intronic	0	NA	NA	PEX14	1	10537420
1:10537437:C:G	ENSG00000142655	intronic	0	NA	NA	PEX14	1	10537437
1:10538147:A:G	ENSG00000142655	intronic	0	NA	NA	PEX14	1	10538147
1:10538951:C:T	ENSG00000142655	intronic	0	NA	NA	PEX14	1	10538951
1:10539543:C:T	ENSG00000142655	intronic	0	NA	NA	PEX14	1	10539543
1:10541293:C:T	ENSG00000142655	intronic	0	NA	NA	PEX14	1	10541293
1:10541880:C:CT	ENSG00000142655	intronic	0	NA	NA	PEX14	1	10541880
1:10542584:A:G	ENSG00000142655	intronic	0	NA	NA	PEX14	1	10542584
1:10542609:A:G	ENSG00000142655	intronic	0	NA	NA	PEX14	1	10542609
1:10542714:A:G	ENSG00000142655	intronic	0	NA	NA	PEX14	1	10542714
1:10542940:A:T	ENSG00000142655	intronic	0	NA	NA	PEX14	1	10542940
1:10543817:A:AC	ENSG00000142655	intronic	0	NA	NA	PEX14	1	10543817
1:10543836:A:G	ENSG00000142655	intronic	0	NA	NA	PEX14	1	10543836
1:10544388:C:T	ENSG00000142655	intronic	0	NA	NA	PEX14	1	10544388
1:10544547:A:G	ENSG00000142655	intronic	0	NA	NA	PEX14	1	10544547
1:10544725:A:G	ENSG00000142655	intronic	0	NA	NA	PEX14	1	10544725
1:10545590:A:G	ENSG00000142655	intronic	0	NA	NA	PEX14	1	10545590
1:10547263:C:T	ENSG00000142655	intronic	0	NA	NA	PEX14	1	10547263
1:10547687:A:G	ENSG00000142655	intronic	0	NA	NA	PEX14	1	10547687
1:10549628:A:C	ENSG00000142655	intronic	0	NA	NA	PEX14	1	10549628
1:10549848:C:G	ENSG00000142655	intronic	0	NA	NA	PEX14	1	10549848
1:10550877:A:G	ENSG00000142655	intronic	0	NA	NA	PEX14	1	10550877
1:10551763:A:G	ENSG00000142655	intronic	0	NA	NA	PEX14	1	10551763
1:10552718:C:T	ENSG00000142655	intronic	0	NA	NA	PEX14	1	10552718
1:10554505:A:G	ENSG00000142655	intronic	0	NA	NA	PEX14	1	10554505
1:10554709:G:T	ENSG00000142655	intronic	0	NA	NA	PEX14	1	10554709
1:10554794:C:T	ENSG00000142655	intronic	0	NA	NA	PEX14	1	10554794
1:10555257:C:T	ENSG00000142655	intronic	0	NA	NA	PEX14	1	10555257
1:10556097:A:G	ENSG00000142655	intronic	0	NA	NA	PEX14	1	10556097
1:10556447:G:T	ENSG00000142655	intronic	0	NA	NA	PEX14	1	10556447
1:10556485:C:T	ENSG00000142655	intronic	0	NA	NA	PEX14	1	10556485
1:10557251:C:T	ENSG00000142655	intronic	0	NA	NA	PEX14	1	10557251
1:10557544:A:G	ENSG00000142655	intronic	0	NA	NA	PEX14	1	10557544
1:10560214:C:CTG	ENSG00000142655	intronic	0	NA	NA	PEX14	1	10560214
1:10560988:A:G	ENSG00000142655	intronic	0	NA	NA	PEX14	1	10560988
1:10561282:A:G	ENSG00000142655	intronic	0	NA	NA	PEX14	1	10561282
1:10561347:G:GTTTATT	ENSG00000142655	intronic	0	NA	NA	PEX14	1	10561347
1:10561559:C:T	ENSG00000142655	intronic	0	NA	NA	PEX14	1	10561559
1:10561604:C:T	ENSG00000142655	intronic	0	NA	NA	PEX14	1	10561604
1:10561923:C:T	ENSG00000142655	intronic	0	NA	NA	PEX14	1	10561923
1:10561954:C:T	ENSG00000142655	intronic	0	NA	NA	PEX14	1	10561954
1:10562163:C:T	ENSG00000142655	intronic	0	NA	NA	PEX14	1	10562163
1:10563364:A:G	ENSG00000142655	intronic	0	NA	NA	PEX14	1	10563364
1:10563492:A:G	ENSG00000142655	intronic	0	NA	NA	PEX14	1	10563492
1:10563609:A:G	ENSG00000142655	intronic	0	NA	NA	PEX14	1	10563609
1:10563671:C:G	ENSG00000142655	intronic	0	NA	NA	PEX14	1	10563671
1:10563681:C:T	ENSG00000142655	intronic	0	NA	NA	PEX14	1	10563681
1:10563717:A:G	ENSG00000142655	intronic	0	NA	NA	PEX14	1	10563717
1:10564675:A:G	ENSG00000142655	intronic	0	NA	NA	PEX14	1	10564675
1:10564774:T:TTTTCC	ENSG00000142655	intronic	0	NA	NA	PEX14	1	10564774
1:10565343:C:T	ENSG00000142655	intronic	0	NA	NA	PEX14	1	10565343
1:10565372:A:G	ENSG00000142655	intronic	0	NA	NA	PEX14	1	10565372
1:10565488:C:T	ENSG00000142655	intronic	0	NA	NA	PEX14	1	10565488
1:10565741:A:AT	ENSG00000142655	intronic	0	NA	NA	PEX14	1	10565741
1:10566095:A:C	ENSG00000142655	intronic	0	NA	NA	PEX14	1	10566095
1:10566215:A:G	ENSG00000142655	intronic	0	NA	NA	PEX14	1	10566215
1:10566272:C:T	ENSG00000142655	intronic	0	NA	NA	PEX14	1	10566272
1:10566522:C:T	ENSG00000142655	intronic	0	NA	NA	PEX14	1	10566522
1:10566668:A:G	ENSG00000142655	intronic	0	NA	NA	PEX14	1	10566668
1:10567658:C:T	ENSG00000142655	intronic	0	NA	NA	PEX14	1	10567658
1:10568277:G:T	ENSG00000142655	intronic	0	NA	NA	PEX14	1	10568277
1:10569000:C:CT	ENSG00000142655	intronic	0	NA	NA	PEX14	1	10569000
1:10569258:A:G	ENSG00000142655	intronic	0	NA	NA	PEX14	1	10569258
1:10572967:G:T	ENSG00000142655	intronic	0	NA	NA	PEX14	1	10572967
1:10579545:G:T	ENSG00000142655	intronic	0	NA	NA	PEX14	1	10579545
1:10579650:C:G	ENSG00000142655	intronic	0	NA	NA	PEX14	1	10579650
1:10579808:C:T	ENSG00000142655	intronic	0	NA	NA	PEX14	1	10579808
1:10580891:C:T	ENSG00000142655	intronic	0	NA	NA	PEX14	1	10580891
1:10581051:A:T	ENSG00000142655	intronic	0	NA	NA	PEX14	1	10581051
1:10581658:A:G	ENSG00000142655	intronic	0	NA	NA	PEX14	1	10581658
1:10582047:C:T	ENSG00000142655	intronic	0	NA	NA	PEX14	1	10582047
1:10583531:A:G	ENSG00000142655	intronic	0	NA	NA	PEX14	1	10583531
1:10584346:C:T	ENSG00000142655	intronic	0	NA	NA	PEX14	1	10584346
1:10584672:A:G	ENSG00000142655	intronic	0	NA	NA	PEX14	1	10584672
1:10585046:C:T	ENSG00000142655	intronic	0	NA	NA	PEX14	1	10585046
1:10585527:A:C	ENSG00000142655	intronic	0	NA	NA	PEX14	1	10585527
1:10586801:A:T	ENSG00000142655	intronic	0	NA	NA	PEX14	1	10586801
1:10587794:A:G	ENSG00000142655	intronic	0	NA	NA	PEX14	1	10587794
1:10587841:A:G	ENSG00000142655	intronic	0	NA	NA	PEX14	1	10587841
1:10592231:C:G	ENSG00000142655	intronic	0	NA	NA	PEX14	1	10592231
1:10593541:A:T	ENSG00000142655	intronic	0	NA	NA	PEX14	1	10593541
1:10594790:A:G	ENSG00000142655	intronic	0	NA	NA	PEX14	1	10594790
1:10595211:C:T	ENSG00000142655	intronic	0	NA	NA	PEX14	1	10595211
1:10596022:C:T	ENSG00000142655	intronic	0	NA	NA	PEX14	1	10596022
1:10596341:C:T	ENSG00000142655	exonic	0	synonymous SNV	exon3	PEX14	1	10596341
1:10596622:A:G	ENSG00000142655	intronic	0	NA	NA	PEX14	1	10596622
1:10596624:C:T	ENSG00000142655	intronic	0	NA	NA	PEX14	1	10596624
1:10597217:A:C	ENSG00000142655	intronic	0	NA	NA	PEX14	1	10597217
1:10597551:C:T	ENSG00000142655	intronic	0	NA	NA	PEX14	1	10597551
1:10598216:A:G	ENSG00000142655	intronic	0	NA	NA	PEX14	1	10598216
1:10599643:C:CAT	ENSG00000142655	intronic	0	NA	NA	PEX14	1	10599643
1:10601761:A:G	ENSG00000142655	intronic	0	NA	NA	PEX14	1	10601761
1:10602758:C:T	ENSG00000142655	intronic	0	NA	NA	PEX14	1	10602758
1:10602784:C:CTCCA	ENSG00000142655	intronic	0	NA	NA	PEX14	1	10602784
1:10603716:C:T	ENSG00000142655	intronic	0	NA	NA	PEX14	1	10603716
1:10603892:A:G	ENSG00000142655	intronic	0	NA	NA	PEX14	1	10603892
1:10604539:A:G	ENSG00000142655	intronic	0	NA	NA	PEX14	1	10604539
1:10606996:G:T	ENSG00000142655	intronic	0	NA	NA	PEX14	1	10606996
1:10607451:C:T	ENSG00000142655	intronic	0	NA	NA	PEX14	1	10607451
1:10608596:C:T	ENSG00000142655	intronic	0	NA	NA	PEX14	1	10608596
1:10609090:C:T	ENSG00000142655	intronic	0	NA	NA	PEX14	1	10609090
1:10609395:C:T	ENSG00000142655	intronic	0	NA	NA	PEX14	1	10609395
1:10609460:C:T	ENSG00000142655	intronic	0	NA	NA	PEX14	1	10609460
1:10609973:G:T	ENSG00000142655	intronic	0	NA	NA	PEX14	1	10609973
1:10610129:A:G	ENSG00000142655	intronic	0	NA	NA	PEX14	1	10610129
1:10610876:A:G	ENSG00000142655	intronic	0	NA	NA	PEX14	1	10610876
1:10611594:A:T	ENSG00000142655	intronic	0	NA	NA	PEX14	1	10611594
1:10612075:A:G	ENSG00000142655	intronic	0	NA	NA	PEX14	1	10612075
1:10612636:A:C	ENSG00000142655	intronic	0	NA	NA	PEX14	1	10612636
1:10612810:C:T	ENSG00000142655	intronic	0	NA	NA	PEX14	1	10612810
1:10612820:C:G	ENSG00000142655	intronic	0	NA	NA	PEX14	1	10612820
1:10613344:G:T	ENSG00000142655	intronic	0	NA	NA	PEX14	1	10613344
1:10613497:C:T	ENSG00000142655	intronic	0	NA	NA	PEX14	1	10613497
1:10613560:A:G	ENSG00000142655	intronic	0	NA	NA	PEX14	1	10613560
1:10614233:C:T	ENSG00000142655	intronic	0	NA	NA	PEX14	1	10614233
1:10614804:A:G	ENSG00000142655	intronic	0	NA	NA	PEX14	1	10614804
1:10615189:A:C	ENSG00000142655	intronic	0	NA	NA	PEX14	1	10615189
1:10615775:C:T	ENSG00000142655	intronic	0	NA	NA	PEX14	1	10615775
1:10616228:A:G	ENSG00000142655	intronic	0	NA	NA	PEX14	1	10616228
1:10616484:C:T	ENSG00000142655	intronic	0	NA	NA	PEX14	1	10616484
1:10616505:A:C	ENSG00000142655	intronic	0	NA	NA	PEX14	1	10616505
1:10617034:A:G	ENSG00000142655	intronic	0	NA	NA	PEX14	1	10617034
1:10617272:A:T	ENSG00000142655	intronic	0	NA	NA	PEX14	1	10617272
1:10617591:C:T	ENSG00000142655	intronic	0	NA	NA	PEX14	1	10617591
1:10617891:C:CT	ENSG00000142655	intronic	0	NA	NA	PEX14	1	10617891
1:10617906:A:T	ENSG00000142655	intronic	0	NA	NA	PEX14	1	10617906
1:10618109:A:G	ENSG00000142655	intronic	0	NA	NA	PEX14	1	10618109
1:10618804:A:G	ENSG00000142655	intronic	0	NA	NA	PEX14	1	10618804
1:10618991:A:T	ENSG00000142655	intronic	0	NA	NA	PEX14	1	10618991
1:10618994:A:C	ENSG00000142655	intronic	0	NA	NA	PEX14	1	10618994
1:10619965:C:G	ENSG00000142655	intronic	0	NA	NA	PEX14	1	10619965
1:10620123:C:T	ENSG00000142655	intronic	0	NA	NA	PEX14	1	10620123
1:10620239:C:T	ENSG00000142655	intronic	0	NA	NA	PEX14	1	10620239
1:10620270:A:G	ENSG00000142655	intronic	0	NA	NA	PEX14	1	10620270
1:10621050:A:G	ENSG00000142655	intronic	0	NA	NA	PEX14	1	10621050
1:10621061:A:G	ENSG00000142655	intronic	0	NA	NA	PEX14	1	10621061
1:10622374:A:G	ENSG00000142655	intronic	0	NA	NA	PEX14	1	10622374
1:10623176:C:T	ENSG00000142655	intronic	0	NA	NA	PEX14	1	10623176
1:10624057:C:CAT	ENSG00000142655	intronic	0	NA	NA	PEX14	1	10624057
1:10625495:A:T	ENSG00000142655	intronic	0	NA	NA	PEX14	1	10625495
1:10627542:G:T	ENSG00000142655	intronic	0	NA	NA	PEX14	1	10627542
1:10627701:A:G	ENSG00000142655	intronic	0	NA	NA	PEX14	1	10627701
1:10632235:C:T	ENSG00000142655	intronic	0	NA	NA	PEX14	1	10632235
1:10632615:A:G	ENSG00000142655	intronic	0	NA	NA	PEX14	1	10632615
1:10633245:A:G	ENSG00000142655	intronic	0	NA	NA	PEX14	1	10633245
1:10633489:A:G	ENSG00000142655	intronic	0	NA	NA	PEX14	1	10633489
1:10633651:A:G	ENSG00000142655	intronic	0	NA	NA	PEX14	1	10633651
1:10634195:A:T	ENSG00000142655	intronic	0	NA	NA	PEX14	1	10634195
1:10635121:A:G	ENSG00000142655	intronic	0	NA	NA	PEX14	1	10635121
1:10635131:T:TA	ENSG00000142655	intronic	0	NA	NA	PEX14	1	10635131
1:10635362:C:T	ENSG00000142655	intronic	0	NA	NA	PEX14	1	10635362
1:10636853:C:T	ENSG00000142655	intronic	0	NA	NA	PEX14	1	10636853
1:10637709:C:T	ENSG00000142655	intronic	0	NA	NA	PEX14	1	10637709
1:10637841:T:TA	ENSG00000142655	intronic	0	NA	NA	PEX14	1	10637841
1:10638604:C:T	ENSG00000142655	intronic	0	NA	NA	PEX14	1	10638604
1:10641803:T:TTAATTTA	ENSG00000142655	intronic	0	NA	NA	PEX14	1	10641803
1:22489213:C:G	ENSG00000162552	intergenic	18751	NA	NA	WNT4	1	22489213
1:22489213:C:G	ENSG00000266564	intergenic	103519	NA	NA	MIR4418	1	22489213
1:22489246:A:AG	ENSG00000162552	intergenic	18784	NA	NA	WNT4	1	22489246
1:22489246:A:AG	ENSG00000266564	intergenic	103486	NA	NA	MIR4418	1	22489246
1:22490171:C:G	ENSG00000162552	intergenic	19709	NA	NA	WNT4	1	22490171
1:22490171:C:G	ENSG00000266564	intergenic	102561	NA	NA	MIR4418	1	22490171
1:22491330:C:T	ENSG00000162552	intergenic	20868	NA	NA	WNT4	1	22491330
1:22491330:C:T	ENSG00000266564	intergenic	101402	NA	NA	MIR4418	1	22491330
1:22491984:A:G	ENSG00000162552	intergenic	21522	NA	NA	WNT4	1	22491984
1:22491984:A:G	ENSG00000266564	intergenic	100748	NA	NA	MIR4418	1	22491984
1:23293972:C:T	ENSG00000215906	intergenic	2141	NA	NA	LACTBL1	1	23293972
1:23293972:C:T	ENSG00000227868	intergenic	43355	NA	NA	C1orf234	1	23293972
1:23294060:T:TAC	ENSG00000215906	intergenic	2229	NA	NA	LACTBL1	1	23294060
1:23294060:T:TAC	ENSG00000227868	intergenic	43267	NA	NA	C1orf234	1	23294060
1:23294136:A:G	ENSG00000215906	intergenic	2305	NA	NA	LACTBL1	1	23294136
1:23294136:A:G	ENSG00000227868	intergenic	43191	NA	NA	C1orf234	1	23294136
1:23294153:C:G	ENSG00000215906	intergenic	2322	NA	NA	LACTBL1	1	23294153
1:23294153:C:G	ENSG00000227868	intergenic	43174	NA	NA	C1orf234	1	23294153
1:23294839:A:G	ENSG00000215906	intergenic	3008	NA	NA	LACTBL1	1	23294839
1:23294839:A:G	ENSG00000227868	intergenic	42488	NA	NA	C1orf234	1	23294839
1:23297406:C:T	ENSG00000215906	intergenic	5575	NA	NA	LACTBL1	1	23297406
1:23297406:C:T	ENSG00000227868	intergenic	39921	NA	NA	C1orf234	1	23297406
1:23297998:C:CA	ENSG00000215906	intergenic	6167	NA	NA	LACTBL1	1	23297998
1:23297998:C:CA	ENSG00000227868	intergenic	39329	NA	NA	C1orf234	1	23297998
1:23300723:A:G	ENSG00000215906	intergenic	8892	NA	NA	LACTBL1	1	23300723
1:23300723:A:G	ENSG00000227868	intergenic	36604	NA	NA	C1orf234	1	23300723
1:23302576:C:T	ENSG00000215906	intergenic	10745	NA	NA	LACTBL1	1	23302576
1:23302576:C:T	ENSG00000227868	intergenic	34751	NA	NA	C1orf234	1	23302576
1:23307438:C:T	ENSG00000215906	intergenic	15607	NA	NA	LACTBL1	1	23307438
1:23307438:C:T	ENSG00000227868	intergenic	29889	NA	NA	C1orf234	1	23307438
1:23310485:C:T	ENSG00000215906	intergenic	18654	NA	NA	LACTBL1	1	23310485
1:23310485:C:T	ENSG00000227868	intergenic	26842	NA	NA	C1orf234	1	23310485
1:23318983:C:T	ENSG00000215906	intergenic	27152	NA	NA	LACTBL1	1	23318983
1:23318983:C:T	ENSG00000227868	intergenic	18344	NA	NA	C1orf234	1	23318983
1:23322471:C:G	ENSG00000215906	intergenic	30640	NA	NA	LACTBL1	1	23322471
1:23322471:C:G	ENSG00000227868	intergenic	14856	NA	NA	C1orf234	1	23322471
1:23324263:C:T	ENSG00000215906	intergenic	32432	NA	NA	LACTBL1	1	23324263
1:23324263:C:T	ENSG00000227868	intergenic	13064	NA	NA	C1orf234	1	23324263
1:23324356:G:T	ENSG00000215906	intergenic	32525	NA	NA	LACTBL1	1	23324356
1:23324356:G:T	ENSG00000227868	intergenic	12971	NA	NA	C1orf234	1	23324356
1:23324467:C:T	ENSG00000215906	intergenic	32636	NA	NA	LACTBL1	1	23324467
1:23324467:C:T	ENSG00000227868	intergenic	12860	NA	NA	C1orf234	1	23324467
1:23326072:C:T	ENSG00000215906	intergenic	34241	NA	NA	LACTBL1	1	23326072
1:23326072:C:T	ENSG00000227868	intergenic	11255	NA	NA	C1orf234	1	23326072
1:23328289:T:TG	ENSG00000215906	intergenic	36458	NA	NA	LACTBL1	1	23328289
1:23328289:T:TG	ENSG00000227868	intergenic	9037	NA	NA	C1orf234	1	23328289
1:23331946:C:CG	ENSG00000215906	intergenic	40115	NA	NA	LACTBL1	1	23331946
1:23331946:C:CG	ENSG00000227868	intergenic	5381	NA	NA	C1orf234	1	23331946
1:23333649:C:G	ENSG00000215906	intergenic	41818	NA	NA	LACTBL1	1	23333649
1:23333649:C:G	ENSG00000227868	intergenic	3678	NA	NA	C1orf234	1	23333649
1:23333728:C:T	ENSG00000215906	intergenic	41897	NA	NA	LACTBL1	1	23333728
1:23333728:C:T	ENSG00000227868	intergenic	3599	NA	NA	C1orf234	1	23333728
1:23335012:A:G	ENSG00000215906	intergenic	43181	NA	NA	LACTBL1	1	23335012
1:23335012:A:G	ENSG00000227868	intergenic	2315	NA	NA	C1orf234	1	23335012
1:23338384:C:T	ENSG00000227868	intronic	0	NA	NA	C1orf234	1	23338384
1:23338899:A:G	ENSG00000227868	intronic	0	NA	NA	C1orf234	1	23338899
1:23341690:C:T	ENSG00000227868	intronic	0	NA	NA	C1orf234	1	23341690
1:23342193:C:G	ENSG00000227868	intronic	0	NA	NA	C1orf234	1	23342193
1:23347125:C:T	ENSG00000240553	ncRNA_intronic	0	NA	NA	RP1-184J9.2	1	23347125
1:23354214:C:CT	ENSG00000240553	ncRNA_intronic	0	NA	NA	RP1-184J9.2	1	23354214
1:23354814:C:T	ENSG00000240553	ncRNA_intronic	0	NA	NA	RP1-184J9.2	1	23354814
1:23354877:A:T	ENSG00000240553	ncRNA_intronic	0	NA	NA	RP1-184J9.2	1	23354877
1:23356864:A:G	ENSG00000240553	ncRNA_intronic	0	NA	NA	RP1-184J9.2	1	23356864
1:23357282:A:T	ENSG00000240553	ncRNA_intronic	0	NA	NA	RP1-184J9.2	1	23357282
1:23358999:T:TG	ENSG00000240553	ncRNA_intronic	0	NA	NA	RP1-184J9.2	1	23358999
1:23359790:A:G	ENSG00000240553	ncRNA_intronic	0	NA	NA	RP1-184J9.2	1	23359790
1:23360223:C:T	ENSG00000240553	ncRNA_intronic	0	NA	NA	RP1-184J9.2	1	23360223
1:23364919:C:T	ENSG00000240553	ncRNA_intronic	0	NA	NA	RP1-184J9.2	1	23364919
1:23366884:A:G	ENSG00000240553	ncRNA_intronic	0	NA	NA	RP1-184J9.2	1	23366884
1:23367138:A:G	ENSG00000240553	ncRNA_intronic	0	NA	NA	RP1-184J9.2	1	23367138
1:23368281:T:TA	ENSG00000240553	ncRNA_intronic	0	NA	NA	RP1-184J9.2	1	23368281
1:23369277:G:T	ENSG00000240553	ncRNA_intronic	0	NA	NA	RP1-184J9.2	1	23369277
1:23372771:C:T	ENSG00000240553	ncRNA_intronic	0	NA	NA	RP1-184J9.2	1	23372771
1:23374629:G:T	ENSG00000240553	ncRNA_intronic	0	NA	NA	RP1-184J9.2	1	23374629
1:23376233:A:G	ENSG00000240553	ncRNA_intronic	0	NA	NA	RP1-184J9.2	1	23376233
1:23381116:A:G	ENSG00000240553	ncRNA_intronic	0	NA	NA	RP1-184J9.2	1	23381116
1:23385826:C:CTT	ENSG00000240553	ncRNA_intronic	0	NA	NA	RP1-184J9.2	1	23385826
1:23394062:A:G	ENSG00000240553	ncRNA_intronic	0	NA	NA	RP1-184J9.2	1	23394062
1:23398065:C:T	ENSG00000240553	ncRNA_intronic	0	NA	NA	RP1-184J9.2	1	23398065
1:23400969:C:T	ENSG00000240553	ncRNA_intronic	0	NA	NA	RP1-184J9.2	1	23400969
1:23401682:A:G	ENSG00000240553	ncRNA_intronic	0	NA	NA	RP1-184J9.2	1	23401682
1:23403097:T:TC	ENSG00000240553	ncRNA_intronic	0	NA	NA	RP1-184J9.2	1	23403097
1:23405872:C:T	ENSG00000240553	ncRNA_intronic	0	NA	NA	RP1-184J9.2	1	23405872
1:23406485:C:G	ENSG00000240553	ncRNA_intronic	0	NA	NA	RP1-184J9.2	1	23406485
1:23407081:A:C	ENSG00000240553	ncRNA_intronic	0	NA	NA	RP1-184J9.2	1	23407081
1:23409538:A:G	ENSG00000240553	ncRNA_intronic	0	NA	NA	RP1-184J9.2	1	23409538
1:23410469:C:CTT	ENSG00000240553	ncRNA_intronic	0	NA	NA	RP1-184J9.2	1	23410469
1:23414209:C:T	ENSG00000240553	ncRNA_intronic	0	NA	NA	RP1-184J9.2	1	23414209
1:23416249:C:CTTTT	ENSG00000169641	intronic	0	NA	NA	LUZP1	1	23416249
1:23425139:A:G	ENSG00000169641	intronic	0	NA	NA	LUZP1	1	23425139
1:23429122:G:T	ENSG00000169641	intronic	0	NA	NA	LUZP1	1	23429122
1:23429461:G:T	ENSG00000169641	intronic	0	NA	NA	LUZP1	1	23429461
1:23430650:C:T	ENSG00000169641	intronic	0	NA	NA	LUZP1	1	23430650
1:23435538:A:G	ENSG00000169641	UTR5	0	NA	NA	LUZP1	1	23435538
1:23438088:A:G	ENSG00000169641	intronic	0	NA	NA	LUZP1	1	23438088
1:23442265:C:T	ENSG00000169641	intronic	0	NA	NA	LUZP1	1	23442265
1:23446441:G:T	ENSG00000169641	intronic	0	NA	NA	LUZP1	1	23446441
1:23448302:C:T	ENSG00000169641	intronic	0	NA	NA	LUZP1	1	23448302
1:23449183:C:T	ENSG00000169641	intronic	0	NA	NA	LUZP1	1	23449183
1:23449787:C:T	ENSG00000169641	intronic	0	NA	NA	LUZP1	1	23449787
1:23454191:C:T	ENSG00000169641	intronic	0	NA	NA	LUZP1	1	23454191
1:23458171:A:ATTTAT	ENSG00000169641	intronic	0	NA	NA	LUZP1	1	23458171
1:23459005:T:TA	ENSG00000169641	intronic	0	NA	NA	LUZP1	1	23459005
1:23465194:A:G	ENSG00000169641	intronic	0	NA	NA	LUZP1	1	23465194
1:23466547:A:G	ENSG00000169641	intronic	0	NA	NA	LUZP1	1	23466547
1:23467061:A:G	ENSG00000229010	ncRNA_exonic	0	NA	NA	RP5-979D14.1	1	23467061
1:23467812:A:G	ENSG00000169641	intronic	0	NA	NA	LUZP1	1	23467812
1:23469729:C:T	ENSG00000169641	intronic	0	NA	NA	LUZP1	1	23469729
1:23470116:A:T	ENSG00000169641	intronic	0	NA	NA	LUZP1	1	23470116
1:23470460:C:T	ENSG00000169641	intronic	0	NA	NA	LUZP1	1	23470460
1:23472048:C:T	ENSG00000169641	intronic	0	NA	NA	LUZP1	1	23472048
1:23473592:A:AAATAAT	ENSG00000169641	intronic	0	NA	NA	LUZP1	1	23473592
1:23477511:C:T	ENSG00000169641	intronic	0	NA	NA	LUZP1	1	23477511
1:23480362:C:T	ENSG00000169641	intronic	0	NA	NA	LUZP1	1	23480362
1:23483795:A:G	ENSG00000169641	intronic	0	NA	NA	LUZP1	1	23483795
1:23485750:C:T	ENSG00000169641	intronic	0	NA	NA	LUZP1	1	23485750
1:23489869:A:G	ENSG00000169641	intronic	0	NA	NA	LUZP1	1	23489869
1:23490715:A:G	ENSG00000169641	intronic	0	NA	NA	LUZP1	1	23490715
1:23492782:C:T	ENSG00000169641	intronic	0	NA	NA	LUZP1	1	23492782
1:23493246:C:T	ENSG00000169641	intronic	0	NA	NA	LUZP1	1	23493246
1:23493993:G:GTC	ENSG00000169641	intronic	0	NA	NA	LUZP1	1	23493993
1:23495114:A:AC	ENSG00000169641	intronic	0	NA	NA	LUZP1	1	23495114
1:23497315:C:T	ENSG00000169641	intronic	0	NA	NA	LUZP1	1	23497315
1:23497635:A:AT	ENSG00000169641	intronic	0	NA	NA	LUZP1	1	23497635
1:23497852:A:G	ENSG00000169641	intronic	0	NA	NA	LUZP1	1	23497852
1:23498999:A:T	ENSG00000169641	intronic	0	NA	NA	LUZP1	1	23498999
1:23499401:C:T	ENSG00000169641	intronic	0	NA	NA	LUZP1	1	23499401
1:23499521:A:G	ENSG00000169641	intronic	0	NA	NA	LUZP1	1	23499521
1:23499799:C:CT	ENSG00000169641	intronic	0	NA	NA	LUZP1	1	23499799
1:23499916:C:T	ENSG00000169641	intronic	0	NA	NA	LUZP1	1	23499916
1:23500314:A:G	ENSG00000169641	intronic	0	NA	NA	LUZP1	1	23500314
1:23501354:C:T	ENSG00000169641	intronic	0	NA	NA	LUZP1	1	23501354
1:23502850:A:G	ENSG00000169641	intronic	0	NA	NA	LUZP1	1	23502850
1:23503176:A:C	ENSG00000169641	intronic	0	NA	NA	LUZP1	1	23503176
1:23503372:A:T	ENSG00000169641	intronic	0	NA	NA	LUZP1	1	23503372
1:23503456:C:T	ENSG00000169641	intronic	0	NA	NA	LUZP1	1	23503456
1:23503566:T:TGG	ENSG00000169641	intronic	0	NA	NA	LUZP1	1	23503566
1:23504795:A:G	ENSG00000169641	upstream	0	NA	NA	LUZP1	1	23504795
1:23506063:A:G	ENSG00000169641	intergenic	1762	NA	NA	LUZP1	1	23506063
1:23506063:A:G	ENSG00000179546	intergenic	10930	NA	NA	HTR1D	1	23506063
1:23506521:C:T	ENSG00000169641	intergenic	2220	NA	NA	LUZP1	1	23506521
1:23506521:C:T	ENSG00000179546	intergenic	10472	NA	NA	HTR1D	1	23506521
1:23506625:C:T	ENSG00000169641	intergenic	2324	NA	NA	LUZP1	1	23506625
1:23506625:C:T	ENSG00000179546	intergenic	10368	NA	NA	HTR1D	1	23506625
1:23506685:C:T	ENSG00000169641	intergenic	2384	NA	NA	LUZP1	1	23506685
1:23506685:C:T	ENSG00000179546	intergenic	10308	NA	NA	HTR1D	1	23506685
1:23506969:A:G	ENSG00000169641	intergenic	2668	NA	NA	LUZP1	1	23506969
1:23506969:A:G	ENSG00000179546	intergenic	10024	NA	NA	HTR1D	1	23506969
1:23506979:C:T	ENSG00000169641	intergenic	2678	NA	NA	LUZP1	1	23506979
1:23506979:C:T	ENSG00000179546	intergenic	10014	NA	NA	HTR1D	1	23506979
1:23506982:A:G	ENSG00000169641	intergenic	2681	NA	NA	LUZP1	1	23506982
1:23506982:A:G	ENSG00000179546	intergenic	10011	NA	NA	HTR1D	1	23506982
1:23507068:A:G	ENSG00000169641	intergenic	2767	NA	NA	LUZP1	1	23507068
1:23507068:A:G	ENSG00000179546	intergenic	9925	NA	NA	HTR1D	1	23507068
1:23507335:A:G	ENSG00000169641	intergenic	3034	NA	NA	LUZP1	1	23507335
1:23507335:A:G	ENSG00000179546	intergenic	9658	NA	NA	HTR1D	1	23507335
1:23507617:A:G	ENSG00000169641	intergenic	3316	NA	NA	LUZP1	1	23507617
1:23507617:A:G	ENSG00000179546	intergenic	9376	NA	NA	HTR1D	1	23507617
1:23508253:C:G	ENSG00000169641	intergenic	3952	NA	NA	LUZP1	1	23508253
1:23508253:C:G	ENSG00000179546	intergenic	8740	NA	NA	HTR1D	1	23508253
1:23508426:C:T	ENSG00000169641	intergenic	4125	NA	NA	LUZP1	1	23508426
1:23508426:C:T	ENSG00000179546	intergenic	8567	NA	NA	HTR1D	1	23508426
1:23508657:A:G	ENSG00000169641	intergenic	4356	NA	NA	LUZP1	1	23508657
1:23508657:A:G	ENSG00000179546	intergenic	8336	NA	NA	HTR1D	1	23508657
1:23508673:T:TA	ENSG00000169641	intergenic	4372	NA	NA	LUZP1	1	23508673
1:23508673:T:TA	ENSG00000179546	intergenic	8320	NA	NA	HTR1D	1	23508673
1:23509536:A:AG	ENSG00000169641	intergenic	5235	NA	NA	LUZP1	1	23509536
1:23509536:A:AG	ENSG00000179546	intergenic	7457	NA	NA	HTR1D	1	23509536
1:23510003:G:GT	ENSG00000169641	intergenic	5702	NA	NA	LUZP1	1	23510003
1:23510003:G:GT	ENSG00000179546	intergenic	6990	NA	NA	HTR1D	1	23510003
1:23510023:G:T	ENSG00000169641	intergenic	5722	NA	NA	LUZP1	1	23510023
1:23510023:G:T	ENSG00000179546	intergenic	6970	NA	NA	HTR1D	1	23510023
1:23510584:C:T	ENSG00000169641	intergenic	6283	NA	NA	LUZP1	1	23510584
1:23510584:C:T	ENSG00000179546	intergenic	6409	NA	NA	HTR1D	1	23510584
1:23510601:A:C	ENSG00000169641	intergenic	6300	NA	NA	LUZP1	1	23510601
1:23510601:A:C	ENSG00000179546	intergenic	6392	NA	NA	HTR1D	1	23510601
1:23510830:A:G	ENSG00000169641	intergenic	6529	NA	NA	LUZP1	1	23510830
1:23510830:A:G	ENSG00000179546	intergenic	6163	NA	NA	HTR1D	1	23510830
1:23510850:G:T	ENSG00000169641	intergenic	6549	NA	NA	LUZP1	1	23510850
1:23510850:G:T	ENSG00000179546	intergenic	6143	NA	NA	HTR1D	1	23510850
1:23511407:C:G	ENSG00000169641	intergenic	7106	NA	NA	LUZP1	1	23511407
1:23511407:C:G	ENSG00000179546	intergenic	5586	NA	NA	HTR1D	1	23511407
1:23511763:A:G	ENSG00000169641	intergenic	7462	NA	NA	LUZP1	1	23511763
1:23511763:A:G	ENSG00000179546	intergenic	5230	NA	NA	HTR1D	1	23511763
1:23511821:C:T	ENSG00000169641	intergenic	7520	NA	NA	LUZP1	1	23511821
1:23511821:C:T	ENSG00000179546	intergenic	5172	NA	NA	HTR1D	1	23511821
1:23511911:A:G	ENSG00000169641	intergenic	7610	NA	NA	LUZP1	1	23511911
1:23511911:A:G	ENSG00000179546	intergenic	5082	NA	NA	HTR1D	1	23511911
1:23512003:A:G	ENSG00000169641	intergenic	7702	NA	NA	LUZP1	1	23512003
1:23512003:A:G	ENSG00000179546	intergenic	4990	NA	NA	HTR1D	1	23512003
1:23512339:A:AC	ENSG00000169641	intergenic	8038	NA	NA	LUZP1	1	23512339
1:23512339:A:AC	ENSG00000179546	intergenic	4654	NA	NA	HTR1D	1	23512339
1:23512524:A:G	ENSG00000169641	intergenic	8223	NA	NA	LUZP1	1	23512524
1:23512524:A:G	ENSG00000179546	intergenic	4469	NA	NA	HTR1D	1	23512524
1:23512664:C:CT	ENSG00000169641	intergenic	8363	NA	NA	LUZP1	1	23512664
1:23512664:C:CT	ENSG00000179546	intergenic	4328	NA	NA	HTR1D	1	23512664
1:23513176:A:G	ENSG00000169641	intergenic	8875	NA	NA	LUZP1	1	23513176
1:23513176:A:G	ENSG00000179546	intergenic	3817	NA	NA	HTR1D	1	23513176
1:23513667:A:C	ENSG00000169641	intergenic	9366	NA	NA	LUZP1	1	23513667
1:23513667:A:C	ENSG00000179546	intergenic	3326	NA	NA	HTR1D	1	23513667
1:23513980:A:G	ENSG00000169641	intergenic	9679	NA	NA	LUZP1	1	23513980
1:23513980:A:G	ENSG00000179546	intergenic	3013	NA	NA	HTR1D	1	23513980
1:23514123:G:T	ENSG00000169641	intergenic	9822	NA	NA	LUZP1	1	23514123
1:23514123:G:T	ENSG00000179546	intergenic	2870	NA	NA	HTR1D	1	23514123
1:23514246:A:G	ENSG00000169641	intergenic	9945	NA	NA	LUZP1	1	23514246
1:23514246:A:G	ENSG00000179546	intergenic	2747	NA	NA	HTR1D	1	23514246
1:23514313:G:T	ENSG00000169641	intergenic	10012	NA	NA	LUZP1	1	23514313
1:23514313:G:T	ENSG00000179546	intergenic	2680	NA	NA	HTR1D	1	23514313
1:23514481:C:G	ENSG00000169641	intergenic	10180	NA	NA	LUZP1	1	23514481
1:23514481:C:G	ENSG00000179546	intergenic	2512	NA	NA	HTR1D	1	23514481
1:23514714:C:T	ENSG00000169641	intergenic	10413	NA	NA	LUZP1	1	23514714
1:23514714:C:T	ENSG00000179546	intergenic	2279	NA	NA	HTR1D	1	23514714
1:23514953:C:T	ENSG00000169641	intergenic	10652	NA	NA	LUZP1	1	23514953
1:23514953:C:T	ENSG00000179546	intergenic	2040	NA	NA	HTR1D	1	23514953
1:23515216:C:T	ENSG00000169641	intergenic	10915	NA	NA	LUZP1	1	23515216
1:23515216:C:T	ENSG00000179546	intergenic	1777	NA	NA	HTR1D	1	23515216
1:23515257:A:G	ENSG00000169641	intergenic	10956	NA	NA	LUZP1	1	23515257
1:23515257:A:G	ENSG00000179546	intergenic	1736	NA	NA	HTR1D	1	23515257
1:23515467:A:G	ENSG00000169641	intergenic	11166	NA	NA	LUZP1	1	23515467
1:23515467:A:G	ENSG00000179546	intergenic	1526	NA	NA	HTR1D	1	23515467
1:23515631:C:T	ENSG00000169641	intergenic	11330	NA	NA	LUZP1	1	23515631
1:23515631:C:T	ENSG00000179546	intergenic	1362	NA	NA	HTR1D	1	23515631
1:23516142:C:T	ENSG00000179546	downstream	0	NA	NA	HTR1D	1	23516142
1:23516397:C:G	ENSG00000179546	downstream	0	NA	NA	HTR1D	1	23516397
1:23516887:C:T	ENSG00000179546	downstream	0	NA	NA	HTR1D	1	23516887
1:23517481:C:T	ENSG00000179546	intronic	0	NA	NA	HTR1D	1	23517481
1:23517514:C:T	ENSG00000179546	intronic	0	NA	NA	HTR1D	1	23517514
1:23517793:G:GAA	ENSG00000179546	intronic	0	NA	NA	HTR1D	1	23517793
1:23518227:C:T	ENSG00000179546	intronic	0	NA	NA	HTR1D	1	23518227
1:23518524:C:T	ENSG00000179546	UTR3	0	NA	NA	HTR1D	1	23518524
1:23519157:A:ACC	ENSG00000179546	UTR3	0	NA	NA	HTR1D	1	23519157
1:23519477:C:T	ENSG00000179546	UTR3	0	NA	NA	HTR1D	1	23519477
1:23521835:A:G	ENSG00000179546	upstream	0	NA	NA	HTR1D	1	23521835
1:23521872:T:TG	ENSG00000179546	upstream	0	NA	NA	HTR1D	1	23521872
1:23522001:A:G	ENSG00000179546	upstream	0	NA	NA	HTR1D	1	23522001
1:23522297:A:T	ENSG00000179546	intergenic	1075	NA	NA	HTR1D	1	23522297
1:23522297:A:T	ENSG00000215381	intergenic	48961	NA	NA	RP5-1057J7.1	1	23522297
1:23522476:A:G	ENSG00000179546	intergenic	1254	NA	NA	HTR1D	1	23522476
1:23522476:A:G	ENSG00000215381	intergenic	48782	NA	NA	RP5-1057J7.1	1	23522476
1:23522522:C:T	ENSG00000179546	intergenic	1300	NA	NA	HTR1D	1	23522522
1:23522522:C:T	ENSG00000215381	intergenic	48736	NA	NA	RP5-1057J7.1	1	23522522
1:23522967:A:T	ENSG00000179546	intergenic	1745	NA	NA	HTR1D	1	23522967
1:23522967:A:T	ENSG00000215381	intergenic	48291	NA	NA	RP5-1057J7.1	1	23522967
1:23523689:A:G	ENSG00000179546	intergenic	2467	NA	NA	HTR1D	1	23523689
1:23523689:A:G	ENSG00000215381	intergenic	47569	NA	NA	RP5-1057J7.1	1	23523689
1:23523998:C:T	ENSG00000179546	intergenic	2776	NA	NA	HTR1D	1	23523998
1:23523998:C:T	ENSG00000215381	intergenic	47260	NA	NA	RP5-1057J7.1	1	23523998
1:23524049:C:T	ENSG00000179546	intergenic	2827	NA	NA	HTR1D	1	23524049
1:23524049:C:T	ENSG00000215381	intergenic	47209	NA	NA	RP5-1057J7.1	1	23524049
1:23524209:C:T	ENSG00000179546	intergenic	2987	NA	NA	HTR1D	1	23524209
1:23524209:C:T	ENSG00000215381	intergenic	47049	NA	NA	RP5-1057J7.1	1	23524209
1:23524310:A:G	ENSG00000179546	intergenic	3088	NA	NA	HTR1D	1	23524310
1:23524310:A:G	ENSG00000215381	intergenic	46948	NA	NA	RP5-1057J7.1	1	23524310
1:23524407:A:C	ENSG00000179546	intergenic	3185	NA	NA	HTR1D	1	23524407
1:23524407:A:C	ENSG00000215381	intergenic	46851	NA	NA	RP5-1057J7.1	1	23524407
1:23524541:A:G	ENSG00000179546	intergenic	3319	NA	NA	HTR1D	1	23524541
1:23524541:A:G	ENSG00000215381	intergenic	46717	NA	NA	RP5-1057J7.1	1	23524541
1:23524727:C:T	ENSG00000179546	intergenic	3505	NA	NA	HTR1D	1	23524727
1:23524727:C:T	ENSG00000215381	intergenic	46531	NA	NA	RP5-1057J7.1	1	23524727
1:23524791:A:G	ENSG00000179546	intergenic	3569	NA	NA	HTR1D	1	23524791
1:23524791:A:G	ENSG00000215381	intergenic	46467	NA	NA	RP5-1057J7.1	1	23524791
1:23525523:A:AT	ENSG00000179546	intergenic	4301	NA	NA	HTR1D	1	23525523
1:23525523:A:AT	ENSG00000215381	intergenic	45735	NA	NA	RP5-1057J7.1	1	23525523
1:23525599:C:T	ENSG00000179546	intergenic	4377	NA	NA	HTR1D	1	23525599
1:23525599:C:T	ENSG00000215381	intergenic	45659	NA	NA	RP5-1057J7.1	1	23525599
1:23526279:A:G	ENSG00000179546	intergenic	5057	NA	NA	HTR1D	1	23526279
1:23526279:A:G	ENSG00000215381	intergenic	44979	NA	NA	RP5-1057J7.1	1	23526279
1:23527005:C:T	ENSG00000179546	intergenic	5783	NA	NA	HTR1D	1	23527005
1:23527005:C:T	ENSG00000215381	intergenic	44253	NA	NA	RP5-1057J7.1	1	23527005
1:23530496:C:T	ENSG00000179546	intergenic	9274	NA	NA	HTR1D	1	23530496
1:23530496:C:T	ENSG00000215381	intergenic	40762	NA	NA	RP5-1057J7.1	1	23530496
1:23530623:C:CT	ENSG00000179546	intergenic	9401	NA	NA	HTR1D	1	23530623
1:23530623:C:CT	ENSG00000215381	intergenic	40634	NA	NA	RP5-1057J7.1	1	23530623
1:23531563:C:T	ENSG00000179546	intergenic	10341	NA	NA	HTR1D	1	23531563
1:23531563:C:T	ENSG00000215381	intergenic	39695	NA	NA	RP5-1057J7.1	1	23531563
1:23531722:C:T	ENSG00000179546	intergenic	10500	NA	NA	HTR1D	1	23531722
1:23531722:C:T	ENSG00000215381	intergenic	39536	NA	NA	RP5-1057J7.1	1	23531722
1:23532995:A:C	ENSG00000179546	intergenic	11773	NA	NA	HTR1D	1	23532995
1:23532995:A:C	ENSG00000215381	intergenic	38263	NA	NA	RP5-1057J7.1	1	23532995
1:23533106:C:G	ENSG00000179546	intergenic	11884	NA	NA	HTR1D	1	23533106
1:23533106:C:G	ENSG00000215381	intergenic	38152	NA	NA	RP5-1057J7.1	1	23533106
1:23533689:C:T	ENSG00000179546	intergenic	12467	NA	NA	HTR1D	1	23533689
1:23533689:C:T	ENSG00000215381	intergenic	37569	NA	NA	RP5-1057J7.1	1	23533689
1:23535161:C:T	ENSG00000179546	intergenic	13939	NA	NA	HTR1D	1	23535161
1:23535161:C:T	ENSG00000215381	intergenic	36097	NA	NA	RP5-1057J7.1	1	23535161
1:23536619:C:T	ENSG00000179546	intergenic	15397	NA	NA	HTR1D	1	23536619
1:23536619:C:T	ENSG00000215381	intergenic	34639	NA	NA	RP5-1057J7.1	1	23536619
1:23536891:C:G	ENSG00000179546	intergenic	15669	NA	NA	HTR1D	1	23536891
1:23536891:C:G	ENSG00000215381	intergenic	34367	NA	NA	RP5-1057J7.1	1	23536891
1:23537321:C:G	ENSG00000179546	intergenic	16099	NA	NA	HTR1D	1	23537321
1:23537321:C:G	ENSG00000215381	intergenic	33937	NA	NA	RP5-1057J7.1	1	23537321
1:23537555:C:T	ENSG00000179546	intergenic	16333	NA	NA	HTR1D	1	23537555
1:23537555:C:T	ENSG00000215381	intergenic	33703	NA	NA	RP5-1057J7.1	1	23537555
1:23537676:C:G	ENSG00000179546	intergenic	16454	NA	NA	HTR1D	1	23537676
1:23537676:C:G	ENSG00000215381	intergenic	33582	NA	NA	RP5-1057J7.1	1	23537676
1:23537685:C:T	ENSG00000179546	intergenic	16463	NA	NA	HTR1D	1	23537685
1:23537685:C:T	ENSG00000215381	intergenic	33573	NA	NA	RP5-1057J7.1	1	23537685
1:23537971:C:T	ENSG00000179546	intergenic	16749	NA	NA	HTR1D	1	23537971
1:23537971:C:T	ENSG00000215381	intergenic	33287	NA	NA	RP5-1057J7.1	1	23537971
1:23538386:A:G	ENSG00000179546	intergenic	17164	NA	NA	HTR1D	1	23538386
1:23538386:A:G	ENSG00000215381	intergenic	32872	NA	NA	RP5-1057J7.1	1	23538386
1:23538459:A:G	ENSG00000179546	intergenic	17237	NA	NA	HTR1D	1	23538459
1:23538459:A:G	ENSG00000215381	intergenic	32799	NA	NA	RP5-1057J7.1	1	23538459
1:23539319:C:CTT	ENSG00000179546	intergenic	18097	NA	NA	HTR1D	1	23539319
1:23539319:C:CTT	ENSG00000215381	intergenic	31937	NA	NA	RP5-1057J7.1	1	23539319
1:23539742:C:T	ENSG00000179546	intergenic	18520	NA	NA	HTR1D	1	23539742
1:23539742:C:T	ENSG00000215381	intergenic	31516	NA	NA	RP5-1057J7.1	1	23539742
1:23539972:A:AAAAACAAAACAAAAC	ENSG00000179546	intergenic	18750	NA	NA	HTR1D	1	23539972
1:23539972:A:AAAAACAAAACAAAAC	ENSG00000215381	intergenic	31286	NA	NA	RP5-1057J7.1	1	23539972
1:23540302:C:T	ENSG00000179546	intergenic	19080	NA	NA	HTR1D	1	23540302
1:23540302:C:T	ENSG00000215381	intergenic	30956	NA	NA	RP5-1057J7.1	1	23540302
1:23540428:C:T	ENSG00000179546	intergenic	19206	NA	NA	HTR1D	1	23540428
1:23540428:C:T	ENSG00000215381	intergenic	30830	NA	NA	RP5-1057J7.1	1	23540428
1:23540469:A:G	ENSG00000179546	intergenic	19247	NA	NA	HTR1D	1	23540469
1:23540469:A:G	ENSG00000215381	intergenic	30789	NA	NA	RP5-1057J7.1	1	23540469
1:23540543:A:G	ENSG00000179546	intergenic	19321	NA	NA	HTR1D	1	23540543
1:23540543:A:G	ENSG00000215381	intergenic	30715	NA	NA	RP5-1057J7.1	1	23540543
1:23541108:C:T	ENSG00000179546	intergenic	19886	NA	NA	HTR1D	1	23541108
1:23541108:C:T	ENSG00000215381	intergenic	30150	NA	NA	RP5-1057J7.1	1	23541108
1:23541286:C:T	ENSG00000179546	intergenic	20064	NA	NA	HTR1D	1	23541286
1:23541286:C:T	ENSG00000215381	intergenic	29972	NA	NA	RP5-1057J7.1	1	23541286
1:23542242:C:T	ENSG00000179546	intergenic	21020	NA	NA	HTR1D	1	23542242
1:23542242:C:T	ENSG00000215381	intergenic	29016	NA	NA	RP5-1057J7.1	1	23542242
1:23543352:C:T	ENSG00000179546	intergenic	22130	NA	NA	HTR1D	1	23543352
1:23543352:C:T	ENSG00000215381	intergenic	27906	NA	NA	RP5-1057J7.1	1	23543352
1:23544493:C:T	ENSG00000179546	intergenic	23271	NA	NA	HTR1D	1	23544493
1:23544493:C:T	ENSG00000215381	intergenic	26765	NA	NA	RP5-1057J7.1	1	23544493
1:23544748:A:G	ENSG00000179546	intergenic	23526	NA	NA	HTR1D	1	23544748
1:23544748:A:G	ENSG00000215381	intergenic	26510	NA	NA	RP5-1057J7.1	1	23544748
1:23544780:C:T	ENSG00000179546	intergenic	23558	NA	NA	HTR1D	1	23544780
1:23544780:C:T	ENSG00000215381	intergenic	26478	NA	NA	RP5-1057J7.1	1	23544780
1:23545020:G:GGTTT	ENSG00000179546	intergenic	23798	NA	NA	HTR1D	1	23545020
1:23545020:G:GGTTT	ENSG00000215381	intergenic	26238	NA	NA	RP5-1057J7.1	1	23545020
1:23545042:C:T	ENSG00000179546	intergenic	23820	NA	NA	HTR1D	1	23545042
1:23545042:C:T	ENSG00000215381	intergenic	26216	NA	NA	RP5-1057J7.1	1	23545042
1:23545750:C:G	ENSG00000179546	intergenic	24528	NA	NA	HTR1D	1	23545750
1:23545750:C:G	ENSG00000215381	intergenic	25508	NA	NA	RP5-1057J7.1	1	23545750
1:23546399:C:T	ENSG00000179546	intergenic	25177	NA	NA	HTR1D	1	23546399
1:23546399:C:T	ENSG00000215381	intergenic	24859	NA	NA	RP5-1057J7.1	1	23546399
1:23549761:C:T	ENSG00000179546	intergenic	28539	NA	NA	HTR1D	1	23549761
1:23549761:C:T	ENSG00000215381	intergenic	21497	NA	NA	RP5-1057J7.1	1	23549761
1:23550794:A:G	ENSG00000179546	intergenic	29572	NA	NA	HTR1D	1	23550794
1:23550794:A:G	ENSG00000215381	intergenic	20464	NA	NA	RP5-1057J7.1	1	23550794
1:23551623:A:C	ENSG00000179546	intergenic	30401	NA	NA	HTR1D	1	23551623
1:23551623:A:C	ENSG00000215381	intergenic	19635	NA	NA	RP5-1057J7.1	1	23551623
1:23551969:A:G	ENSG00000179546	intergenic	30747	NA	NA	HTR1D	1	23551969
1:23551969:A:G	ENSG00000215381	intergenic	19289	NA	NA	RP5-1057J7.1	1	23551969
1:32062066:G:T	ENSG00000142910	intergenic	8778	NA	NA	TINAGL1	1	32062066
1:32062066:G:T	ENSG00000121764	intergenic	21235	NA	NA	HCRTR1	1	32062066
1:32064903:A:G	ENSG00000142910	intergenic	11615	NA	NA	TINAGL1	1	32064903
1:32064903:A:G	ENSG00000121764	intergenic	18398	NA	NA	HCRTR1	1	32064903
1:32065067:A:AAGAG	ENSG00000142910	intergenic	11779	NA	NA	TINAGL1	1	32065067
1:32065067:A:AAGAG	ENSG00000121764	intergenic	18230	NA	NA	HCRTR1	1	32065067
1:32065385:A:G	ENSG00000142910	intergenic	12097	NA	NA	TINAGL1	1	32065385
1:32065385:A:G	ENSG00000121764	intergenic	17916	NA	NA	HCRTR1	1	32065385
1:32065460:A:C	ENSG00000142910	intergenic	12172	NA	NA	TINAGL1	1	32065460
1:32065460:A:C	ENSG00000121764	intergenic	17841	NA	NA	HCRTR1	1	32065460
1:32068536:G:GTATA	ENSG00000142910	intergenic	15248	NA	NA	TINAGL1	1	32068536
1:32068536:G:GTATA	ENSG00000121764	intergenic	14765	NA	NA	HCRTR1	1	32068536
1:32068570:A:T	ENSG00000142910	intergenic	15282	NA	NA	TINAGL1	1	32068570
1:32068570:A:T	ENSG00000121764	intergenic	14731	NA	NA	HCRTR1	1	32068570
1:32068572:A:T	ENSG00000142910	intergenic	15284	NA	NA	TINAGL1	1	32068572
1:32068572:A:T	ENSG00000121764	intergenic	14729	NA	NA	HCRTR1	1	32068572
1:32068677:C:T	ENSG00000142910	intergenic	15389	NA	NA	TINAGL1	1	32068677
1:32068677:C:T	ENSG00000121764	intergenic	14624	NA	NA	HCRTR1	1	32068677
1:32068843:A:G	ENSG00000142910	intergenic	15555	NA	NA	TINAGL1	1	32068843
1:32068843:A:G	ENSG00000121764	intergenic	14458	NA	NA	HCRTR1	1	32068843
1:32069486:C:CTT	ENSG00000142910	intergenic	16198	NA	NA	TINAGL1	1	32069486
1:32069486:C:CTT	ENSG00000121764	intergenic	13813	NA	NA	HCRTR1	1	32069486
1:32070234:A:G	ENSG00000142910	intergenic	16946	NA	NA	TINAGL1	1	32070234
1:32070234:A:G	ENSG00000121764	intergenic	13067	NA	NA	HCRTR1	1	32070234
1:32070519:A:G	ENSG00000142910	intergenic	17231	NA	NA	TINAGL1	1	32070519
1:32070519:A:G	ENSG00000121764	intergenic	12782	NA	NA	HCRTR1	1	32070519
1:32070766:A:G	ENSG00000142910	intergenic	17478	NA	NA	TINAGL1	1	32070766
1:32070766:A:G	ENSG00000121764	intergenic	12535	NA	NA	HCRTR1	1	32070766
1:32072406:C:G	ENSG00000142910	intergenic	19118	NA	NA	TINAGL1	1	32072406
1:32072406:C:G	ENSG00000121764	intergenic	10895	NA	NA	HCRTR1	1	32072406
1:32072672:C:CTTT	ENSG00000142910	intergenic	19384	NA	NA	TINAGL1	1	32072672
1:32072672:C:CTTT	ENSG00000121764	intergenic	10629	NA	NA	HCRTR1	1	32072672
1:32072737:A:G	ENSG00000142910	intergenic	19449	NA	NA	TINAGL1	1	32072737
1:32072737:A:G	ENSG00000121764	intergenic	10564	NA	NA	HCRTR1	1	32072737
1:32073766:C:T	ENSG00000142910	intergenic	20478	NA	NA	TINAGL1	1	32073766
1:32073766:C:T	ENSG00000121764	intergenic	9535	NA	NA	HCRTR1	1	32073766
1:32073908:A:G	ENSG00000142910	intergenic	20620	NA	NA	TINAGL1	1	32073908
1:32073908:A:G	ENSG00000121764	intergenic	9393	NA	NA	HCRTR1	1	32073908
1:32074069:T:TA	ENSG00000142910	intergenic	20781	NA	NA	TINAGL1	1	32074069
1:32074069:T:TA	ENSG00000121764	intergenic	9232	NA	NA	HCRTR1	1	32074069
1:32074514:C:G	ENSG00000142910	intergenic	21226	NA	NA	TINAGL1	1	32074514
1:32074514:C:G	ENSG00000121764	intergenic	8787	NA	NA	HCRTR1	1	32074514
1:32074575:A:G	ENSG00000142910	intergenic	21287	NA	NA	TINAGL1	1	32074575
1:32074575:A:G	ENSG00000121764	intergenic	8726	NA	NA	HCRTR1	1	32074575
1:32074747:A:G	ENSG00000142910	intergenic	21459	NA	NA	TINAGL1	1	32074747
1:32074747:A:G	ENSG00000121764	intergenic	8554	NA	NA	HCRTR1	1	32074747
1:32075036:A:G	ENSG00000142910	intergenic	21748	NA	NA	TINAGL1	1	32075036
1:32075036:A:G	ENSG00000121764	intergenic	8265	NA	NA	HCRTR1	1	32075036
1:32075138:C:CA	ENSG00000142910	intergenic	21850	NA	NA	TINAGL1	1	32075138
1:32075138:C:CA	ENSG00000121764	intergenic	8163	NA	NA	HCRTR1	1	32075138
1:32076144:C:G	ENSG00000142910	intergenic	22856	NA	NA	TINAGL1	1	32076144
1:32076144:C:G	ENSG00000121764	intergenic	7157	NA	NA	HCRTR1	1	32076144
1:32076261:C:T	ENSG00000142910	intergenic	22973	NA	NA	TINAGL1	1	32076261
1:32076261:C:T	ENSG00000121764	intergenic	7040	NA	NA	HCRTR1	1	32076261
1:32078865:G:GT	ENSG00000142910	intergenic	25577	NA	NA	TINAGL1	1	32078865
1:32078865:G:GT	ENSG00000121764	intergenic	4436	NA	NA	HCRTR1	1	32078865
1:32078940:A:G	ENSG00000142910	intergenic	25652	NA	NA	TINAGL1	1	32078940
1:32078940:A:G	ENSG00000121764	intergenic	4361	NA	NA	HCRTR1	1	32078940
1:32081716:A:ACACG	ENSG00000142910	intergenic	28428	NA	NA	TINAGL1	1	32081716
1:32081716:A:ACACG	ENSG00000121764	intergenic	1585	NA	NA	HCRTR1	1	32081716
1:32081785:A:G	ENSG00000142910	intergenic	28497	NA	NA	TINAGL1	1	32081785
1:32081785:A:G	ENSG00000121764	intergenic	1516	NA	NA	HCRTR1	1	32081785
1:32082000:C:T	ENSG00000142910	intergenic	28712	NA	NA	TINAGL1	1	32082000
1:32082000:C:T	ENSG00000121764	intergenic	1301	NA	NA	HCRTR1	1	32082000
1:32082410:C:G	ENSG00000121764	upstream	0	NA	NA	HCRTR1	1	32082410
1:32082486:C:T	ENSG00000121764	upstream	0	NA	NA	HCRTR1	1	32082486
1:32082822:C:G	ENSG00000121764	upstream	0	NA	NA	HCRTR1	1	32082822
1:32083047:T:TG	ENSG00000121764	upstream	0	NA	NA	HCRTR1	1	32083047
1:32083193:C:G	ENSG00000121764	upstream	0	NA	NA	HCRTR1	1	32083193
1:32083273:C:G	ENSG00000121764	upstream	0	NA	NA	HCRTR1	1	32083273
1:32084904:C:T	ENSG00000121764	exonic	0	synonymous SNV	exon3	HCRTR1	1	32084904
1:32085485:A:G	ENSG00000121764	intronic	0	NA	NA	HCRTR1	1	32085485
1:32085776:A:G	ENSG00000121764	intronic	0	NA	NA	HCRTR1	1	32085776
1:32086089:A:G	ENSG00000121764	intronic	0	NA	NA	HCRTR1	1	32086089
1:32086912:A:C	ENSG00000121764	intronic	0	NA	NA	HCRTR1	1	32086912
1:32088171:C:T	ENSG00000121764	intronic	0	NA	NA	HCRTR1	1	32088171
1:32088534:G:T	ENSG00000121764	intronic	0	NA	NA	HCRTR1	1	32088534
1:32088675:A:T	ENSG00000121764	intronic	0	NA	NA	HCRTR1	1	32088675
1:32088913:A:G	ENSG00000121764	intronic	0	NA	NA	HCRTR1	1	32088913
1:32089839:C:T	ENSG00000121764	intronic	0	NA	NA	HCRTR1	1	32089839
1:32091779:G:T	ENSG00000121764	intronic	0	NA	NA	HCRTR1	1	32091779
1:32092525:A:G	ENSG00000121764	exonic	0	nonsynonymous SNV	exon9	HCRTR1	1	32092525
1:32092735:G:T	ENSG00000121764	UTR3	0	NA	NA	HCRTR1	1	32092735
1:32092918:T:TTCC	ENSG00000121764	UTR3	0	NA	NA	HCRTR1	1	32092918
1:32093167:C:G	ENSG00000121764	intronic	0	NA	NA	HCRTR1	1	32093167
1:32093561:C:T	ENSG00000121764	intronic	0	NA	NA	HCRTR1	1	32093561
1:32094261:A:C	ENSG00000121764	intronic	0	NA	NA	HCRTR1	1	32094261
1:32096265:A:G	ENSG00000162517	exonic	0	synonymous SNV	exon5	PEF1	1	32096265
1:32096746:C:T	ENSG00000121764	intronic	0	NA	NA	HCRTR1	1	32096746
1:32096746:C:T	ENSG00000162517	intronic	0	NA	NA	PEF1	1	32096746
1:32096815:C:T	ENSG00000121764	intronic	0	NA	NA	HCRTR1	1	32096815
1:32096815:C:T	ENSG00000162517	intronic	0	NA	NA	PEF1	1	32096815
1:32096918:C:T	ENSG00000121764	intronic	0	NA	NA	HCRTR1	1	32096918
1:32096918:C:T	ENSG00000162517	intronic	0	NA	NA	PEF1	1	32096918
1:32097088:G:T	ENSG00000121764	intronic	0	NA	NA	HCRTR1	1	32097088
1:32097088:G:T	ENSG00000162517	intronic	0	NA	NA	PEF1	1	32097088
1:32097527:T:TC	ENSG00000121764	intronic	0	NA	NA	HCRTR1	1	32097527
1:32097527:T:TC	ENSG00000162517	intronic	0	NA	NA	PEF1	1	32097527
1:32099041:A:G	ENSG00000162517	intronic	0	NA	NA	PEF1	1	32099041
1:32100551:G:GA	ENSG00000162517	intronic	0	NA	NA	PEF1	1	32100551
1:32101775:C:G	ENSG00000162517	intronic	0	NA	NA	PEF1	1	32101775
1:32102771:A:ACCTCC	ENSG00000162517	intronic	0	NA	NA	PEF1	1	32102771
1:32105192:A:C	ENSG00000162517	intronic	0	NA	NA	PEF1	1	32105192
1:32105447:C:G	ENSG00000162517	intronic	0	NA	NA	PEF1	1	32105447
1:32106494:A:G	ENSG00000162517	intronic	0	NA	NA	PEF1	1	32106494
1:32107622:C:T	ENSG00000162517	intronic	0	NA	NA	PEF1	1	32107622
1:32108547:C:G	ENSG00000162517	intronic	0	NA	NA	PEF1	1	32108547
1:32108579:A:C	ENSG00000162517	intronic	0	NA	NA	PEF1	1	32108579
1:32108929:T:TA	ENSG00000162517	intronic	0	NA	NA	PEF1	1	32108929
1:32109849:A:G	ENSG00000235790	ncRNA_exonic	0	NA	NA	RP11-73M7.6	1	32109849
1:32110813:A:G	ENSG00000235790	ncRNA_intronic	0	NA	NA	RP11-73M7.6	1	32110813
1:32110813:A:G	ENSG00000264078	ncRNA_intronic	0	NA	NA	RP11-73M7.9	1	32110813
1:32113216:C:T	ENSG00000235790	ncRNA_intronic	0	NA	NA	RP11-73M7.6	1	32113216
1:32113216:C:T	ENSG00000264078	ncRNA_intronic	0	NA	NA	RP11-73M7.9	1	32113216
1:32113217:A:G	ENSG00000235790	ncRNA_intronic	0	NA	NA	RP11-73M7.6	1	32113217
1:32113217:A:G	ENSG00000264078	ncRNA_intronic	0	NA	NA	RP11-73M7.9	1	32113217
1:32114793:A:G	ENSG00000264078	ncRNA_exonic	0	NA	NA	RP11-73M7.9	1	32114793
1:32117779:C:T	ENSG00000235790	ncRNA_exonic	0	NA	NA	RP11-73M7.6	1	32117779
1:32118160:A:C	ENSG00000235790	ncRNA_intronic	0	NA	NA	RP11-73M7.6	1	32118160
1:32119347:A:AACAC	ENSG00000235790	ncRNA_intronic	0	NA	NA	RP11-73M7.6	1	32119347
1:32119431:C:T	ENSG00000235790	ncRNA_intronic	0	NA	NA	RP11-73M7.6	1	32119431
1:32120077:T:TA	ENSG00000235790	ncRNA_intronic	0	NA	NA	RP11-73M7.6	1	32120077
1:32122164:A:G	ENSG00000235790	ncRNA_intronic	0	NA	NA	RP11-73M7.6	1	32122164
1:32123801:C:T	ENSG00000235790	ncRNA_intronic	0	NA	NA	RP11-73M7.6	1	32123801
1:32125943:A:G	ENSG00000084636	intronic	0	NA	NA	COL16A1	1	32125943
1:32127911:C:T	ENSG00000084636	intronic	0	NA	NA	COL16A1	1	32127911
1:32127953:A:G	ENSG00000084636	exonic	0	synonymous SNV	exon58	COL16A1	1	32127953
1:32128283:C:G	ENSG00000084636	intronic	0	NA	NA	COL16A1	1	32128283
1:32129041:A:G	ENSG00000084636	intronic	0	NA	NA	COL16A1	1	32129041
1:32131163:C:G	ENSG00000084636	intronic	0	NA	NA	COL16A1	1	32131163
1:32132063:C:T	ENSG00000084636	intronic	0	NA	NA	COL16A1	1	32132063
1:32133737:C:T	ENSG00000084636	intronic	0	NA	NA	COL16A1	1	32133737
1:32134763:C:T	ENSG00000084636	intronic	0	NA	NA	COL16A1	1	32134763
1:32135022:A:T	ENSG00000084636	intronic	0	NA	NA	COL16A1	1	32135022
1:32135495:A:G	ENSG00000084636	intronic	0	NA	NA	COL16A1	1	32135495
1:32135773:A:G	ENSG00000084636	intronic	0	NA	NA	COL16A1	1	32135773
1:32136168:C:G	ENSG00000084636	intronic	0	NA	NA	COL16A1	1	32136168
1:32136398:A:G	ENSG00000084636	intronic	0	NA	NA	COL16A1	1	32136398
1:32136610:C:G	ENSG00000084636	intronic	0	NA	NA	COL16A1	1	32136610
1:32139635:C:T	ENSG00000084636	intronic	0	NA	NA	COL16A1	1	32139635
1:32140039:A:G	ENSG00000084636	intronic	0	NA	NA	COL16A1	1	32140039
1:32140053:C:T	ENSG00000084636	intronic	0	NA	NA	COL16A1	1	32140053
1:32140305:C:T	ENSG00000084636	intronic	0	NA	NA	COL16A1	1	32140305
1:32140733:C:T	ENSG00000084636	intronic	0	NA	NA	COL16A1	1	32140733
1:32142684:T:TTTA	ENSG00000084636	intronic	0	NA	NA	COL16A1	1	32142684
1:34800325:A:G	ENSG00000270241	intergenic	57432	NA	NA	RP4-657M3.2	1	34800325
1:34800325:A:G	ENSG00000207941	intergenic	334875	NA	NA	MIR552	1	34800325
1:34800556:C:T	ENSG00000270241	intergenic	57663	NA	NA	RP4-657M3.2	1	34800556
1:34800556:C:T	ENSG00000207941	intergenic	334644	NA	NA	MIR552	1	34800556
1:34804499:A:G	ENSG00000270241	intergenic	61606	NA	NA	RP4-657M3.2	1	34804499
1:34804499:A:G	ENSG00000207941	intergenic	330701	NA	NA	MIR552	1	34804499
1:34809903:A:G	ENSG00000270241	intergenic	67010	NA	NA	RP4-657M3.2	1	34809903
1:34809903:A:G	ENSG00000207941	intergenic	325297	NA	NA	MIR552	1	34809903
1:34813983:C:T	ENSG00000270241	intergenic	71090	NA	NA	RP4-657M3.2	1	34813983
1:34813983:C:T	ENSG00000207941	intergenic	321217	NA	NA	MIR552	1	34813983
1:34815393:A:G	ENSG00000270241	intergenic	72500	NA	NA	RP4-657M3.2	1	34815393
1:34815393:A:G	ENSG00000207941	intergenic	319807	NA	NA	MIR552	1	34815393
1:34815894:C:T	ENSG00000270241	intergenic	73001	NA	NA	RP4-657M3.2	1	34815894
1:34815894:C:T	ENSG00000207941	intergenic	319306	NA	NA	MIR552	1	34815894
1:34816045:G:T	ENSG00000270241	intergenic	73152	NA	NA	RP4-657M3.2	1	34816045
1:34816045:G:T	ENSG00000207941	intergenic	319155	NA	NA	MIR552	1	34816045
1:41457693:A:T	ENSG00000171793	intronic	0	NA	NA	CTPS1	1	41457693
1:41464134:A:G	ENSG00000171793	intronic	0	NA	NA	CTPS1	1	41464134
1:41464437:A:G	ENSG00000171793	intronic	0	NA	NA	CTPS1	1	41464437
1:41467164:A:G	ENSG00000171793	intronic	0	NA	NA	CTPS1	1	41467164
1:41470855:A:G	ENSG00000171793	intronic	0	NA	NA	CTPS1	1	41470855
1:41475571:C:T	ENSG00000171793	intronic	0	NA	NA	CTPS1	1	41475571
1:41476180:G:T	ENSG00000171793	intronic	0	NA	NA	CTPS1	1	41476180
1:41482660:A:G	ENSG00000171790	intronic	0	NA	NA	SLFNL1	1	41482660
1:41483951:C:G	ENSG00000171790	intronic	0	NA	NA	SLFNL1	1	41483951
1:41485446:C:T	ENSG00000171790	intronic	0	NA	NA	SLFNL1	1	41485446
1:41485589:G:T	ENSG00000171790	intronic	0	NA	NA	SLFNL1	1	41485589
1:41487337:G:T	ENSG00000171790	UTR5	0	NA	NA	SLFNL1	1	41487337
1:41490177:A:G	ENSG00000171790	intergenic	1268	NA	NA	SLFNL1	1	41490177
1:41490177:A:G	ENSG00000010803	intergenic	2695	NA	NA	SCMH1	1	41490177
1:41490761:C:G	ENSG00000171790	intergenic	1852	NA	NA	SLFNL1	1	41490761
1:41490761:C:G	ENSG00000010803	intergenic	2111	NA	NA	SCMH1	1	41490761
1:41491570:C:CA	ENSG00000171790	intergenic	2661	NA	NA	SLFNL1	1	41491570
1:41491570:C:CA	ENSG00000010803	intergenic	1302	NA	NA	SCMH1	1	41491570
1:41493749:A:G	ENSG00000010803	UTR3	0	NA	NA	SCMH1	1	41493749
1:41498348:A:G	ENSG00000010803	intronic	0	NA	NA	SCMH1	1	41498348
1:41500081:A:G	ENSG00000010803	intronic	0	NA	NA	SCMH1	1	41500081
1:41502680:A:C	ENSG00000010803	intronic	0	NA	NA	SCMH1	1	41502680
1:41503820:A:C	ENSG00000010803	intronic	0	NA	NA	SCMH1	1	41503820
1:41504195:G:T	ENSG00000010803	intronic	0	NA	NA	SCMH1	1	41504195
1:41504442:A:T	ENSG00000010803	intronic	0	NA	NA	SCMH1	1	41504442
1:41507401:G:T	ENSG00000010803	intronic	0	NA	NA	SCMH1	1	41507401
1:41507431:C:G	ENSG00000010803	intronic	0	NA	NA	SCMH1	1	41507431
1:41514150:C:G	ENSG00000010803	intronic	0	NA	NA	SCMH1	1	41514150
1:41514949:A:G	ENSG00000010803	intronic	0	NA	NA	SCMH1	1	41514949
1:41514982:A:ATGTG	ENSG00000010803	intronic	0	NA	NA	SCMH1	1	41514982
1:41518041:C:G	ENSG00000010803	intronic	0	NA	NA	SCMH1	1	41518041
1:41518791:T:TGTTGGTCAGGCTGGTCTCGAACTCCCGACCTTG	ENSG00000010803	intronic	0	NA	NA	SCMH1	1	41518791
1:41519800:A:G	ENSG00000010803	intronic	0	NA	NA	SCMH1	1	41519800
1:41520712:C:T	ENSG00000010803	intronic	0	NA	NA	SCMH1	1	41520712
1:41524669:A:G	ENSG00000010803	intronic	0	NA	NA	SCMH1	1	41524669
1:41525770:G:T	ENSG00000010803	intronic	0	NA	NA	SCMH1	1	41525770
1:41525890:C:T	ENSG00000010803	intronic	0	NA	NA	SCMH1	1	41525890
1:41526023:A:G	ENSG00000010803	intronic	0	NA	NA	SCMH1	1	41526023
1:41532444:A:G	ENSG00000010803	intronic	0	NA	NA	SCMH1	1	41532444
1:41538516:C:T	ENSG00000010803	intronic	0	NA	NA	SCMH1	1	41538516
1:41539494:A:G	ENSG00000010803	intronic	0	NA	NA	SCMH1	1	41539494
1:41540265:C:T	ENSG00000010803	intronic	0	NA	NA	SCMH1	1	41540265
1:41540853:A:T	ENSG00000010803	intronic	0	NA	NA	SCMH1	1	41540853
1:41540861:C:T	ENSG00000010803	intronic	0	NA	NA	SCMH1	1	41540861
1:41543807:A:G	ENSG00000010803	intronic	0	NA	NA	SCMH1	1	41543807
1:41544279:G:T	ENSG00000010803	intronic	0	NA	NA	SCMH1	1	41544279
1:41545150:A:G	ENSG00000010803	intronic	0	NA	NA	SCMH1	1	41545150
1:41547491:T:TA	ENSG00000010803	intronic	0	NA	NA	SCMH1	1	41547491
1:41550202:G:T	ENSG00000010803	intronic	0	NA	NA	SCMH1	1	41550202
1:41551441:A:G	ENSG00000010803	intronic	0	NA	NA	SCMH1	1	41551441
1:41553594:C:CAA	ENSG00000010803	intronic	0	NA	NA	SCMH1	1	41553594
1:41556839:C:T	ENSG00000010803	intronic	0	NA	NA	SCMH1	1	41556839
1:41557601:G:GA	ENSG00000010803	intronic	0	NA	NA	SCMH1	1	41557601
1:41558441:A:G	ENSG00000010803	intronic	0	NA	NA	SCMH1	1	41558441
1:41558840:A:G	ENSG00000010803	intronic	0	NA	NA	SCMH1	1	41558840
1:41559065:A:G	ENSG00000010803	intronic	0	NA	NA	SCMH1	1	41559065
1:41559612:C:T	ENSG00000010803	intronic	0	NA	NA	SCMH1	1	41559612
1:41560291:A:G	ENSG00000010803	intronic	0	NA	NA	SCMH1	1	41560291
1:41561232:C:G	ENSG00000010803	intronic	0	NA	NA	SCMH1	1	41561232
1:41562243:C:T	ENSG00000010803	intronic	0	NA	NA	SCMH1	1	41562243
1:41562285:G:T	ENSG00000010803	intronic	0	NA	NA	SCMH1	1	41562285
1:41563329:A:C	ENSG00000010803	intronic	0	NA	NA	SCMH1	1	41563329
1:41566229:T:TTTTC	ENSG00000010803	intronic	0	NA	NA	SCMH1	1	41566229
1:41570459:A:G	ENSG00000010803	intronic	0	NA	NA	SCMH1	1	41570459
1:41571317:A:T	ENSG00000010803	intronic	0	NA	NA	SCMH1	1	41571317
1:41571681:G:T	ENSG00000010803	intronic	0	NA	NA	SCMH1	1	41571681
1:41572164:C:T	ENSG00000010803	intronic	0	NA	NA	SCMH1	1	41572164
1:41574622:C:T	ENSG00000010803	intronic	0	NA	NA	SCMH1	1	41574622
1:41578114:C:T	ENSG00000010803	intronic	0	NA	NA	SCMH1	1	41578114
1:41578198:A:T	ENSG00000010803	intronic	0	NA	NA	SCMH1	1	41578198
1:41581312:A:G	ENSG00000010803	intronic	0	NA	NA	SCMH1	1	41581312
1:41581963:C:T	ENSG00000010803	intronic	0	NA	NA	SCMH1	1	41581963
1:41583069:A:G	ENSG00000010803	intronic	0	NA	NA	SCMH1	1	41583069
1:41583526:C:T	ENSG00000010803	intronic	0	NA	NA	SCMH1	1	41583526
1:41583610:C:T	ENSG00000010803	intronic	0	NA	NA	SCMH1	1	41583610
1:41591134:C:T	ENSG00000010803	intronic	0	NA	NA	SCMH1	1	41591134
1:41595081:C:T	ENSG00000010803	intronic	0	NA	NA	SCMH1	1	41595081
1:41595165:G:T	ENSG00000010803	intronic	0	NA	NA	SCMH1	1	41595165
1:41607331:A:G	ENSG00000010803	intronic	0	NA	NA	SCMH1	1	41607331
1:41610814:A:T	ENSG00000010803	intronic	0	NA	NA	SCMH1	1	41610814
1:41613890:A:C	ENSG00000010803	intronic	0	NA	NA	SCMH1	1	41613890
1:41618442:A:T	ENSG00000010803	intronic	0	NA	NA	SCMH1	1	41618442
1:41620387:A:G	ENSG00000010803	intronic	0	NA	NA	SCMH1	1	41620387
1:41621385:A:G	ENSG00000010803	intronic	0	NA	NA	SCMH1	1	41621385
1:41621419:C:T	ENSG00000010803	intronic	0	NA	NA	SCMH1	1	41621419
1:41630124:A:AG	ENSG00000010803	intronic	0	NA	NA	SCMH1	1	41630124
1:41631329:A:C	ENSG00000010803	intronic	0	NA	NA	SCMH1	1	41631329
1:41632601:C:T	ENSG00000010803	intronic	0	NA	NA	SCMH1	1	41632601
1:41633782:A:G	ENSG00000010803	intronic	0	NA	NA	SCMH1	1	41633782
1:41636924:A:C	ENSG00000010803	intronic	0	NA	NA	SCMH1	1	41636924
1:41644987:G:GC	ENSG00000010803	intronic	0	NA	NA	SCMH1	1	41644987
1:41646808:C:G	ENSG00000010803	intronic	0	NA	NA	SCMH1	1	41646808
1:41663367:T:TA	ENSG00000010803	intronic	0	NA	NA	SCMH1	1	41663367
1:41665456:A:T	ENSG00000010803	intronic	0	NA	NA	SCMH1	1	41665456
1:41670906:C:T	ENSG00000010803	intronic	0	NA	NA	SCMH1	1	41670906
1:41671734:T:TAGATAAAACCACAAA	ENSG00000010803	intronic	0	NA	NA	SCMH1	1	41671734
1:41673582:C:G	ENSG00000010803	intronic	0	NA	NA	SCMH1	1	41673582
1:41674613:A:C	ENSG00000010803	intronic	0	NA	NA	SCMH1	1	41674613
1:41677215:C:T	ENSG00000010803	intronic	0	NA	NA	SCMH1	1	41677215
1:41677544:A:T	ENSG00000010803	intronic	0	NA	NA	SCMH1	1	41677544
1:41685422:C:T	ENSG00000010803	intronic	0	NA	NA	SCMH1	1	41685422
1:41686655:T:TTTAA	ENSG00000010803	intronic	0	NA	NA	SCMH1	1	41686655
1:41687167:C:CA	ENSG00000010803	intronic	0	NA	NA	SCMH1	1	41687167
1:41691323:C:T	ENSG00000010803	intronic	0	NA	NA	SCMH1	1	41691323
1:41704787:T:TA	ENSG00000010803	intronic	0	NA	NA	SCMH1	1	41704787
1:41714807:A:G	ENSG00000235358	ncRNA_intronic	0	NA	NA	RP11-399E6.1	1	41714807
1:41714878:C:T	ENSG00000235358	ncRNA_intronic	0	NA	NA	RP11-399E6.1	1	41714878
1:41719115:A:G	ENSG00000235358	ncRNA_intronic	0	NA	NA	RP11-399E6.1	1	41719115
1:41719455:G:GT	ENSG00000235358	ncRNA_intronic	0	NA	NA	RP11-399E6.1	1	41719455
1:41722396:A:G	ENSG00000235358	ncRNA_intronic	0	NA	NA	RP11-399E6.1	1	41722396
1:41727027:C:T	ENSG00000235358	ncRNA_intronic	0	NA	NA	RP11-399E6.1	1	41727027
1:41735943:C:T	ENSG00000235358	ncRNA_intronic	0	NA	NA	RP11-399E6.1	1	41735943
1:41742155:A:G	ENSG00000235358	ncRNA_intronic	0	NA	NA	RP11-399E6.1	1	41742155
1:41744821:A:G	ENSG00000235358	ncRNA_intronic	0	NA	NA	RP11-399E6.1	1	41744821
1:41745770:C:T	ENSG00000235358	ncRNA_intronic	0	NA	NA	RP11-399E6.1	1	41745770
1:54038536:A:C	ENSG00000174332	intronic	0	NA	NA	GLIS1	1	54038536
1:54040670:C:G	ENSG00000174332	intronic	0	NA	NA	GLIS1	1	54040670
1:54041190:C:G	ENSG00000174332	intronic	0	NA	NA	GLIS1	1	54041190
1:54041799:A:G	ENSG00000174332	intronic	0	NA	NA	GLIS1	1	54041799
1:54042714:G:T	ENSG00000174332	intronic	0	NA	NA	GLIS1	1	54042714
1:54043110:C:T	ENSG00000174332	intronic	0	NA	NA	GLIS1	1	54043110
1:54043703:C:T	ENSG00000174332	intronic	0	NA	NA	GLIS1	1	54043703
1:54046217:G:T	ENSG00000174332	intronic	0	NA	NA	GLIS1	1	54046217
1:54046556:C:T	ENSG00000174332	intronic	0	NA	NA	GLIS1	1	54046556
1:54047882:A:T	ENSG00000174332	intronic	0	NA	NA	GLIS1	1	54047882
1:54048719:C:G	ENSG00000174332	intronic	0	NA	NA	GLIS1	1	54048719
1:54051898:C:T	ENSG00000174332	intronic	0	NA	NA	GLIS1	1	54051898
1:54051924:C:T	ENSG00000174332	intronic	0	NA	NA	GLIS1	1	54051924
1:54052647:C:CA	ENSG00000174332	intronic	0	NA	NA	GLIS1	1	54052647
1:54054618:A:T	ENSG00000174332	intronic	0	NA	NA	GLIS1	1	54054618
1:54055318:C:T	ENSG00000174332	intronic	0	NA	NA	GLIS1	1	54055318
1:54055693:A:G	ENSG00000174332	intronic	0	NA	NA	GLIS1	1	54055693
1:54056477:G:GA	ENSG00000174332	intronic	0	NA	NA	GLIS1	1	54056477
1:54058231:C:T	ENSG00000174332	intronic	0	NA	NA	GLIS1	1	54058231
1:54059368:C:T	ENSG00000174332	intronic	0	NA	NA	GLIS1	1	54059368
1:54060016:C:G	ENSG00000174332	exonic	0	nonsynonymous SNV	exon3	GLIS1	1	54060016
1:54060248:C:T	ENSG00000174332	exonic	0	nonsynonymous SNV	exon3	GLIS1	1	54060248
1:54060991:A:C	ENSG00000174332	intronic	0	NA	NA	GLIS1	1	54060991
1:54061333:C:T	ENSG00000174332	intronic	0	NA	NA	GLIS1	1	54061333
1:54061446:A:G	ENSG00000174332	intronic	0	NA	NA	GLIS1	1	54061446
1:54061978:A:C	ENSG00000174332	intronic	0	NA	NA	GLIS1	1	54061978
1:54062273:A:G	ENSG00000174332	intronic	0	NA	NA	GLIS1	1	54062273
1:54063583:G:GA	ENSG00000174332	intronic	0	NA	NA	GLIS1	1	54063583
1:54063938:A:G	ENSG00000174332	intronic	0	NA	NA	GLIS1	1	54063938
1:54064240:C:T	ENSG00000174332	intronic	0	NA	NA	GLIS1	1	54064240
1:54071428:A:G	ENSG00000174332	intronic	0	NA	NA	GLIS1	1	54071428
1:54071610:A:G	ENSG00000174332	intronic	0	NA	NA	GLIS1	1	54071610
1:54072249:A:G	ENSG00000174332	intronic	0	NA	NA	GLIS1	1	54072249
1:54072471:A:G	ENSG00000174332	intronic	0	NA	NA	GLIS1	1	54072471
1:54072759:A:T	ENSG00000174332	intronic	0	NA	NA	GLIS1	1	54072759
1:54072804:A:AAG	ENSG00000174332	intronic	0	NA	NA	GLIS1	1	54072804
1:54072816:A:G	ENSG00000174332	intronic	0	NA	NA	GLIS1	1	54072816
1:54073480:C:G	ENSG00000174332	intronic	0	NA	NA	GLIS1	1	54073480
1:54073994:C:T	ENSG00000174332	intronic	0	NA	NA	GLIS1	1	54073994
1:54074362:A:T	ENSG00000174332	intronic	0	NA	NA	GLIS1	1	54074362
1:54074729:A:G	ENSG00000174332	intronic	0	NA	NA	GLIS1	1	54074729
1:54074803:A:G	ENSG00000174332	intronic	0	NA	NA	GLIS1	1	54074803
1:54075005:C:G	ENSG00000174332	intronic	0	NA	NA	GLIS1	1	54075005
1:54075349:A:G	ENSG00000174332	intronic	0	NA	NA	GLIS1	1	54075349
1:54076130:A:G	ENSG00000174332	intronic	0	NA	NA	GLIS1	1	54076130
1:54076357:C:T	ENSG00000174332	intronic	0	NA	NA	GLIS1	1	54076357
1:54076977:A:G	ENSG00000174332	intronic	0	NA	NA	GLIS1	1	54076977
1:54077470:A:G	ENSG00000174332	intronic	0	NA	NA	GLIS1	1	54077470
1:54077731:C:T	ENSG00000174332	intronic	0	NA	NA	GLIS1	1	54077731
1:54077958:A:G	ENSG00000174332	intronic	0	NA	NA	GLIS1	1	54077958
1:54078203:A:G	ENSG00000174332	intronic	0	NA	NA	GLIS1	1	54078203
1:54078562:A:G	ENSG00000174332	intronic	0	NA	NA	GLIS1	1	54078562
1:54078584:C:T	ENSG00000174332	intronic	0	NA	NA	GLIS1	1	54078584
1:54078923:A:G	ENSG00000174332	intronic	0	NA	NA	GLIS1	1	54078923
1:54079685:A:T	ENSG00000174332	intronic	0	NA	NA	GLIS1	1	54079685
1:54079908:A:G	ENSG00000174332	intronic	0	NA	NA	GLIS1	1	54079908
1:54079964:A:G	ENSG00000174332	intronic	0	NA	NA	GLIS1	1	54079964
1:54080244:A:G	ENSG00000174332	intronic	0	NA	NA	GLIS1	1	54080244
1:54080347:A:G	ENSG00000174332	intronic	0	NA	NA	GLIS1	1	54080347
1:54080469:A:ACACT	ENSG00000174332	intronic	0	NA	NA	GLIS1	1	54080469
1:54080581:A:ACT	ENSG00000174332	intronic	0	NA	NA	GLIS1	1	54080581
1:54080606:C:T	ENSG00000174332	intronic	0	NA	NA	GLIS1	1	54080606
1:54080806:C:T	ENSG00000174332	intronic	0	NA	NA	GLIS1	1	54080806
1:54080842:C:G	ENSG00000174332	intronic	0	NA	NA	GLIS1	1	54080842
1:54081106:C:T	ENSG00000174332	intronic	0	NA	NA	GLIS1	1	54081106
1:54081429:A:AT	ENSG00000174332	intronic	0	NA	NA	GLIS1	1	54081429
1:54081640:C:T	ENSG00000174332	intronic	0	NA	NA	GLIS1	1	54081640
1:54081664:A:G	ENSG00000174332	intronic	0	NA	NA	GLIS1	1	54081664
1:54082352:C:T	ENSG00000174332	intronic	0	NA	NA	GLIS1	1	54082352
1:54082487:C:T	ENSG00000174332	intronic	0	NA	NA	GLIS1	1	54082487
1:54082930:C:CAA	ENSG00000174332	intronic	0	NA	NA	GLIS1	1	54082930
1:54083213:C:T	ENSG00000174332	intronic	0	NA	NA	GLIS1	1	54083213
1:54083312:C:T	ENSG00000174332	intronic	0	NA	NA	GLIS1	1	54083312
1:54083646:A:G	ENSG00000174332	intronic	0	NA	NA	GLIS1	1	54083646
1:54084091:A:C	ENSG00000174332	intronic	0	NA	NA	GLIS1	1	54084091
1:54084331:A:G	ENSG00000174332	intronic	0	NA	NA	GLIS1	1	54084331
1:54084347:C:G	ENSG00000174332	intronic	0	NA	NA	GLIS1	1	54084347
1:54085048:C:T	ENSG00000174332	intronic	0	NA	NA	GLIS1	1	54085048
1:54090242:C:T	ENSG00000174332	intronic	0	NA	NA	GLIS1	1	54090242
1:54092573:A:G	ENSG00000174332	intronic	0	NA	NA	GLIS1	1	54092573
1:54093506:C:G	ENSG00000174332	intronic	0	NA	NA	GLIS1	1	54093506
1:54093593:A:G	ENSG00000174332	intronic	0	NA	NA	GLIS1	1	54093593
1:54093811:C:CCCTTGCTGTG	ENSG00000174332	intronic	0	NA	NA	GLIS1	1	54093811
1:54094104:C:G	ENSG00000174332	intronic	0	NA	NA	GLIS1	1	54094104
1:54096591:C:T	ENSG00000174332	intronic	0	NA	NA	GLIS1	1	54096591
1:54098459:A:G	ENSG00000174332	intronic	0	NA	NA	GLIS1	1	54098459
1:54098711:C:T	ENSG00000174332	intronic	0	NA	NA	GLIS1	1	54098711
1:54099804:A:G	ENSG00000174332	intronic	0	NA	NA	GLIS1	1	54099804
1:54100737:G:T	ENSG00000174332	intronic	0	NA	NA	GLIS1	1	54100737
1:54102904:G:GC	ENSG00000174332	intronic	0	NA	NA	GLIS1	1	54102904
1:54103375:A:G	ENSG00000174332	intronic	0	NA	NA	GLIS1	1	54103375
1:54104071:T:TC	ENSG00000174332	intronic	0	NA	NA	GLIS1	1	54104071
1:54105364:C:G	ENSG00000174332	intronic	0	NA	NA	GLIS1	1	54105364
1:54105636:C:G	ENSG00000174332	intronic	0	NA	NA	GLIS1	1	54105636
1:54106382:C:T	ENSG00000174332	intronic	0	NA	NA	GLIS1	1	54106382
1:54107026:C:G	ENSG00000174332	intronic	0	NA	NA	GLIS1	1	54107026
1:54108112:A:G	ENSG00000174332	intronic	0	NA	NA	GLIS1	1	54108112
1:54108494:A:G	ENSG00000174332	intronic	0	NA	NA	GLIS1	1	54108494
1:54108777:C:T	ENSG00000174332	intronic	0	NA	NA	GLIS1	1	54108777
1:54108906:C:T	ENSG00000174332	intronic	0	NA	NA	GLIS1	1	54108906
1:54110087:C:T	ENSG00000174332	intronic	0	NA	NA	GLIS1	1	54110087
1:54110300:A:C	ENSG00000174332	intronic	0	NA	NA	GLIS1	1	54110300
1:54110425:A:G	ENSG00000174332	intronic	0	NA	NA	GLIS1	1	54110425
1:54110911:C:T	ENSG00000174332	intronic	0	NA	NA	GLIS1	1	54110911
1:54111132:C:G	ENSG00000174332	intronic	0	NA	NA	GLIS1	1	54111132
1:54111733:C:T	ENSG00000174332	intronic	0	NA	NA	GLIS1	1	54111733
1:54112148:A:G	ENSG00000174332	intronic	0	NA	NA	GLIS1	1	54112148
1:54113854:A:C	ENSG00000174332	intronic	0	NA	NA	GLIS1	1	54113854
1:54114033:C:T	ENSG00000174332	intronic	0	NA	NA	GLIS1	1	54114033
1:54115023:G:T	ENSG00000174332	intronic	0	NA	NA	GLIS1	1	54115023
1:54116416:A:G	ENSG00000174332	intronic	0	NA	NA	GLIS1	1	54116416
1:54116788:C:T	ENSG00000174332	intronic	0	NA	NA	GLIS1	1	54116788
1:54117985:G:T	ENSG00000174332	intronic	0	NA	NA	GLIS1	1	54117985
1:54119913:C:T	ENSG00000174332	intronic	0	NA	NA	GLIS1	1	54119913
1:54120058:A:G	ENSG00000174332	intronic	0	NA	NA	GLIS1	1	54120058
1:54120307:A:G	ENSG00000174332	intronic	0	NA	NA	GLIS1	1	54120307
1:54120873:C:T	ENSG00000174332	intronic	0	NA	NA	GLIS1	1	54120873
1:54121458:C:T	ENSG00000174332	intronic	0	NA	NA	GLIS1	1	54121458
1:54121976:A:G	ENSG00000174332	intronic	0	NA	NA	GLIS1	1	54121976
1:54121981:G:T	ENSG00000174332	intronic	0	NA	NA	GLIS1	1	54121981
1:54122030:A:G	ENSG00000174332	intronic	0	NA	NA	GLIS1	1	54122030
1:54122770:C:T	ENSG00000174332	intronic	0	NA	NA	GLIS1	1	54122770
1:54123873:G:T	ENSG00000174332	intronic	0	NA	NA	GLIS1	1	54123873
1:88899058:T:TGGCAGTGGCTACA	ENSG00000270507	intergenic	120073	NA	NA	CTA-21C21.1	1	88899058
1:88899058:T:TGGCAGTGGCTACA	ENSG00000239504	intergenic	44443	NA	NA	RN7SL583P	1	88899058
1:88899115:A:G	ENSG00000270507	intergenic	120130	NA	NA	CTA-21C21.1	1	88899115
1:88899115:A:G	ENSG00000239504	intergenic	44399	NA	NA	RN7SL583P	1	88899115
1:88899964:A:C	ENSG00000270507	intergenic	120979	NA	NA	CTA-21C21.1	1	88899964
1:88899964:A:C	ENSG00000239504	intergenic	43550	NA	NA	RN7SL583P	1	88899964
1:88903043:C:T	ENSG00000270507	intergenic	124058	NA	NA	CTA-21C21.1	1	88903043
1:88903043:C:T	ENSG00000239504	intergenic	40471	NA	NA	RN7SL583P	1	88903043
1:88903477:A:T	ENSG00000270507	intergenic	124492	NA	NA	CTA-21C21.1	1	88903477
1:88903477:A:T	ENSG00000239504	intergenic	40037	NA	NA	RN7SL583P	1	88903477
1:88904681:C:T	ENSG00000270507	intergenic	125696	NA	NA	CTA-21C21.1	1	88904681
1:88904681:C:T	ENSG00000239504	intergenic	38833	NA	NA	RN7SL583P	1	88904681
1:88906024:A:G	ENSG00000270507	intergenic	127039	NA	NA	CTA-21C21.1	1	88906024
1:88906024:A:G	ENSG00000239504	intergenic	37490	NA	NA	RN7SL583P	1	88906024
1:88908558:C:T	ENSG00000270507	intergenic	129573	NA	NA	CTA-21C21.1	1	88908558
1:88908558:C:T	ENSG00000239504	intergenic	34956	NA	NA	RN7SL583P	1	88908558
1:88909218:C:T	ENSG00000270507	intergenic	130233	NA	NA	CTA-21C21.1	1	88909218
1:88909218:C:T	ENSG00000239504	intergenic	34296	NA	NA	RN7SL583P	1	88909218
1:88911570:A:G	ENSG00000270507	intergenic	132585	NA	NA	CTA-21C21.1	1	88911570
1:88911570:A:G	ENSG00000239504	intergenic	31944	NA	NA	RN7SL583P	1	88911570
1:88912016:A:C	ENSG00000270507	intergenic	133031	NA	NA	CTA-21C21.1	1	88912016
1:88912016:A:C	ENSG00000239504	intergenic	31498	NA	NA	RN7SL583P	1	88912016
1:88912447:A:T	ENSG00000270507	intergenic	133462	NA	NA	CTA-21C21.1	1	88912447
1:88912447:A:T	ENSG00000239504	intergenic	31067	NA	NA	RN7SL583P	1	88912447
1:88915079:C:T	ENSG00000270507	intergenic	136094	NA	NA	CTA-21C21.1	1	88915079
1:88915079:C:T	ENSG00000239504	intergenic	28435	NA	NA	RN7SL583P	1	88915079
1:88916089:C:G	ENSG00000270507	intergenic	137104	NA	NA	CTA-21C21.1	1	88916089
1:88916089:C:G	ENSG00000239504	intergenic	27425	NA	NA	RN7SL583P	1	88916089
1:88917106:A:G	ENSG00000270507	intergenic	138121	NA	NA	CTA-21C21.1	1	88917106
1:88917106:A:G	ENSG00000239504	intergenic	26408	NA	NA	RN7SL583P	1	88917106
1:88919469:A:G	ENSG00000270507	intergenic	140484	NA	NA	CTA-21C21.1	1	88919469
1:88919469:A:G	ENSG00000239504	intergenic	24045	NA	NA	RN7SL583P	1	88919469
1:88921709:C:CT	ENSG00000270507	intergenic	142724	NA	NA	CTA-21C21.1	1	88921709
1:88921709:C:CT	ENSG00000239504	intergenic	21805	NA	NA	RN7SL583P	1	88921709
1:88921907:C:G	ENSG00000270507	intergenic	142922	NA	NA	CTA-21C21.1	1	88921907
1:88921907:C:G	ENSG00000239504	intergenic	21607	NA	NA	RN7SL583P	1	88921907
1:88922210:C:CTTCT	ENSG00000270507	intergenic	143225	NA	NA	CTA-21C21.1	1	88922210
1:88922210:C:CTTCT	ENSG00000239504	intergenic	21304	NA	NA	RN7SL583P	1	88922210
1:88922320:C:T	ENSG00000270507	intergenic	143335	NA	NA	CTA-21C21.1	1	88922320
1:88922320:C:T	ENSG00000239504	intergenic	21194	NA	NA	RN7SL583P	1	88922320
1:88922485:G:T	ENSG00000270507	intergenic	143500	NA	NA	CTA-21C21.1	1	88922485
1:88922485:G:T	ENSG00000239504	intergenic	21029	NA	NA	RN7SL583P	1	88922485
1:88922518:C:T	ENSG00000270507	intergenic	143533	NA	NA	CTA-21C21.1	1	88922518
1:88922518:C:T	ENSG00000239504	intergenic	20996	NA	NA	RN7SL583P	1	88922518
1:88923447:C:CA	ENSG00000270507	intergenic	144462	NA	NA	CTA-21C21.1	1	88923447
1:88923447:C:CA	ENSG00000239504	intergenic	20066	NA	NA	RN7SL583P	1	88923447
1:88924166:C:G	ENSG00000270507	intergenic	145181	NA	NA	CTA-21C21.1	1	88924166
1:88924166:C:G	ENSG00000239504	intergenic	19348	NA	NA	RN7SL583P	1	88924166
1:88924613:A:G	ENSG00000270507	intergenic	145628	NA	NA	CTA-21C21.1	1	88924613
1:88924613:A:G	ENSG00000239504	intergenic	18901	NA	NA	RN7SL583P	1	88924613
1:88928916:C:CT	ENSG00000270507	intergenic	149931	NA	NA	CTA-21C21.1	1	88928916
1:88928916:C:CT	ENSG00000239504	intergenic	14598	NA	NA	RN7SL583P	1	88928916
1:88930094:C:T	ENSG00000270507	intergenic	151109	NA	NA	CTA-21C21.1	1	88930094
1:88930094:C:T	ENSG00000239504	intergenic	13420	NA	NA	RN7SL583P	1	88930094
1:88930476:A:C	ENSG00000270507	intergenic	151491	NA	NA	CTA-21C21.1	1	88930476
1:88930476:A:C	ENSG00000239504	intergenic	13038	NA	NA	RN7SL583P	1	88930476
1:88932847:A:G	ENSG00000270507	intergenic	153862	NA	NA	CTA-21C21.1	1	88932847
1:88932847:A:G	ENSG00000239504	intergenic	10667	NA	NA	RN7SL583P	1	88932847
1:88933779:C:G	ENSG00000270507	intergenic	154794	NA	NA	CTA-21C21.1	1	88933779
1:88933779:C:G	ENSG00000239504	intergenic	9735	NA	NA	RN7SL583P	1	88933779
1:88933790:A:G	ENSG00000270507	intergenic	154805	NA	NA	CTA-21C21.1	1	88933790
1:88933790:A:G	ENSG00000239504	intergenic	9724	NA	NA	RN7SL583P	1	88933790
1:88933820:A:G	ENSG00000270507	intergenic	154835	NA	NA	CTA-21C21.1	1	88933820
1:88933820:A:G	ENSG00000239504	intergenic	9694	NA	NA	RN7SL583P	1	88933820
1:88934449:T:TA	ENSG00000270507	intergenic	155464	NA	NA	CTA-21C21.1	1	88934449
1:88934449:T:TA	ENSG00000239504	intergenic	9065	NA	NA	RN7SL583P	1	88934449
1:88935301:G:T	ENSG00000270507	intergenic	156316	NA	NA	CTA-21C21.1	1	88935301
1:88935301:G:T	ENSG00000239504	intergenic	8213	NA	NA	RN7SL583P	1	88935301
1:88936206:A:G	ENSG00000270507	intergenic	157221	NA	NA	CTA-21C21.1	1	88936206
1:88936206:A:G	ENSG00000239504	intergenic	7308	NA	NA	RN7SL583P	1	88936206
1:88941234:A:T	ENSG00000270507	intergenic	162249	NA	NA	CTA-21C21.1	1	88941234
1:88941234:A:T	ENSG00000239504	intergenic	2280	NA	NA	RN7SL583P	1	88941234
1:88941573:C:T	ENSG00000270507	intergenic	162588	NA	NA	CTA-21C21.1	1	88941573
1:88941573:C:T	ENSG00000239504	intergenic	1941	NA	NA	RN7SL583P	1	88941573
1:88942908:A:T	ENSG00000239504	downstream	0	NA	NA	RN7SL583P	1	88942908
1:88944445:C:T	ENSG00000239504	upstream	0	NA	NA	RN7SL583P	1	88944445
1:88944894:C:T	ENSG00000239504	intergenic	1097	NA	NA	RN7SL583P	1	88944894
1:88944894:C:T	ENSG00000230053	intergenic	19098	NA	NA	RP11-76N22.1	1	88944894
1:88946781:C:G	ENSG00000239504	intergenic	2984	NA	NA	RN7SL583P	1	88946781
1:88946781:C:G	ENSG00000230053	intergenic	17211	NA	NA	RP11-76N22.1	1	88946781
1:88947337:A:T	ENSG00000239504	intergenic	3540	NA	NA	RN7SL583P	1	88947337
1:88947337:A:T	ENSG00000230053	intergenic	16655	NA	NA	RP11-76N22.1	1	88947337
1:88949263:C:T	ENSG00000239504	intergenic	5466	NA	NA	RN7SL583P	1	88949263
1:88949263:C:T	ENSG00000230053	intergenic	14729	NA	NA	RP11-76N22.1	1	88949263
1:88950094:C:T	ENSG00000239504	intergenic	6297	NA	NA	RN7SL583P	1	88950094
1:88950094:C:T	ENSG00000230053	intergenic	13898	NA	NA	RP11-76N22.1	1	88950094
1:88950151:C:T	ENSG00000239504	intergenic	6354	NA	NA	RN7SL583P	1	88950151
1:88950151:C:T	ENSG00000230053	intergenic	13841	NA	NA	RP11-76N22.1	1	88950151
1:88950775:C:T	ENSG00000239504	intergenic	6978	NA	NA	RN7SL583P	1	88950775
1:88950775:C:T	ENSG00000230053	intergenic	13217	NA	NA	RP11-76N22.1	1	88950775
1:118849762:C:G	ENSG00000222209	intergenic	42650	NA	NA	RNA5SP56	1	118849762
1:118849762:C:G	ENSG00000226126	intergenic	307194	NA	NA	PSMC1P12	1	118849762
1:118849909:A:G	ENSG00000222209	intergenic	42797	NA	NA	RNA5SP56	1	118849909
1:118849909:A:G	ENSG00000226126	intergenic	307047	NA	NA	PSMC1P12	1	118849909
1:118850501:G:T	ENSG00000222209	intergenic	43389	NA	NA	RNA5SP56	1	118850501
1:118850501:G:T	ENSG00000226126	intergenic	306455	NA	NA	PSMC1P12	1	118850501
1:118852975:C:T	ENSG00000222209	intergenic	45863	NA	NA	RNA5SP56	1	118852975
1:118852975:C:T	ENSG00000226126	intergenic	303981	NA	NA	PSMC1P12	1	118852975
1:118854698:A:G	ENSG00000222209	intergenic	47586	NA	NA	RNA5SP56	1	118854698
1:118854698:A:G	ENSG00000226126	intergenic	302258	NA	NA	PSMC1P12	1	118854698
1:118855587:A:G	ENSG00000222209	intergenic	48475	NA	NA	RNA5SP56	1	118855587
1:118855587:A:G	ENSG00000226126	intergenic	301369	NA	NA	PSMC1P12	1	118855587
1:118855812:A:T	ENSG00000222209	intergenic	48700	NA	NA	RNA5SP56	1	118855812
1:118855812:A:T	ENSG00000226126	intergenic	301144	NA	NA	PSMC1P12	1	118855812
1:118861208:A:G	ENSG00000222209	intergenic	54096	NA	NA	RNA5SP56	1	118861208
1:118861208:A:G	ENSG00000226126	intergenic	295748	NA	NA	PSMC1P12	1	118861208
1:118861862:A:G	ENSG00000222209	intergenic	54750	NA	NA	RNA5SP56	1	118861862
1:118861862:A:G	ENSG00000226126	intergenic	295094	NA	NA	PSMC1P12	1	118861862
1:118861894:A:G	ENSG00000222209	intergenic	54782	NA	NA	RNA5SP56	1	118861894
1:118861894:A:G	ENSG00000226126	intergenic	295062	NA	NA	PSMC1P12	1	118861894
1:118861958:A:G	ENSG00000222209	intergenic	54846	NA	NA	RNA5SP56	1	118861958
1:118861958:A:G	ENSG00000226126	intergenic	294998	NA	NA	PSMC1P12	1	118861958
1:118862070:C:CAT	ENSG00000222209	intergenic	54958	NA	NA	RNA5SP56	1	118862070
1:118862070:C:CAT	ENSG00000226126	intergenic	294884	NA	NA	PSMC1P12	1	118862070
1:118862103:T:TTA	ENSG00000222209	intergenic	54991	NA	NA	RNA5SP56	1	118862103
1:118862103:T:TTA	ENSG00000226126	intergenic	294851	NA	NA	PSMC1P12	1	118862103
1:118862669:C:T	ENSG00000222209	intergenic	55557	NA	NA	RNA5SP56	1	118862669
1:118862669:C:T	ENSG00000226126	intergenic	294287	NA	NA	PSMC1P12	1	118862669
1:118864602:G:T	ENSG00000222209	intergenic	57490	NA	NA	RNA5SP56	1	118864602
1:118864602:G:T	ENSG00000226126	intergenic	292354	NA	NA	PSMC1P12	1	118864602
1:118864616:A:G	ENSG00000222209	intergenic	57504	NA	NA	RNA5SP56	1	118864616
1:118864616:A:G	ENSG00000226126	intergenic	292340	NA	NA	PSMC1P12	1	118864616
1:118866666:A:C	ENSG00000222209	intergenic	59554	NA	NA	RNA5SP56	1	118866666
1:118866666:A:C	ENSG00000226126	intergenic	290290	NA	NA	PSMC1P12	1	118866666
1:118867541:C:CAT	ENSG00000222209	intergenic	60429	NA	NA	RNA5SP56	1	118867541
1:118867541:C:CAT	ENSG00000226126	intergenic	289415	NA	NA	PSMC1P12	1	118867541
1:118868405:C:G	ENSG00000222209	intergenic	61293	NA	NA	RNA5SP56	1	118868405
1:118868405:C:G	ENSG00000226126	intergenic	288551	NA	NA	PSMC1P12	1	118868405
1:118868795:T:TCAAAACAAAAAA	ENSG00000222209	intergenic	61683	NA	NA	RNA5SP56	1	118868795
1:118868795:T:TCAAAACAAAAAA	ENSG00000226126	intergenic	288161	NA	NA	PSMC1P12	1	118868795
1:118868797:A:T	ENSG00000222209	intergenic	61685	NA	NA	RNA5SP56	1	118868797
1:118868797:A:T	ENSG00000226126	intergenic	288159	NA	NA	PSMC1P12	1	118868797
1:118870373:A:G	ENSG00000222209	intergenic	63261	NA	NA	RNA5SP56	1	118870373
1:118870373:A:G	ENSG00000226126	intergenic	286583	NA	NA	PSMC1P12	1	118870373
1:118879557:C:T	ENSG00000222209	intergenic	72445	NA	NA	RNA5SP56	1	118879557
1:118879557:C:T	ENSG00000226126	intergenic	277399	NA	NA	PSMC1P12	1	118879557
1:118881689:A:G	ENSG00000222209	intergenic	74577	NA	NA	RNA5SP56	1	118881689
1:118881689:A:G	ENSG00000226126	intergenic	275267	NA	NA	PSMC1P12	1	118881689
1:118882550:C:T	ENSG00000222209	intergenic	75438	NA	NA	RNA5SP56	1	118882550
1:118882550:C:T	ENSG00000226126	intergenic	274406	NA	NA	PSMC1P12	1	118882550
1:118882922:A:T	ENSG00000222209	intergenic	75810	NA	NA	RNA5SP56	1	118882922
1:118882922:A:T	ENSG00000226126	intergenic	274034	NA	NA	PSMC1P12	1	118882922
1:118883973:A:G	ENSG00000222209	intergenic	76861	NA	NA	RNA5SP56	1	118883973
1:118883973:A:G	ENSG00000226126	intergenic	272983	NA	NA	PSMC1P12	1	118883973
1:118884209:C:G	ENSG00000222209	intergenic	77097	NA	NA	RNA5SP56	1	118884209
1:118884209:C:G	ENSG00000226126	intergenic	272747	NA	NA	PSMC1P12	1	118884209
1:118884375:A:G	ENSG00000222209	intergenic	77263	NA	NA	RNA5SP56	1	118884375
1:118884375:A:G	ENSG00000226126	intergenic	272581	NA	NA	PSMC1P12	1	118884375
1:118884512:C:T	ENSG00000222209	intergenic	77400	NA	NA	RNA5SP56	1	118884512
1:118884512:C:T	ENSG00000226126	intergenic	272444	NA	NA	PSMC1P12	1	118884512
1:118885526:C:T	ENSG00000222209	intergenic	78414	NA	NA	RNA5SP56	1	118885526
1:118885526:C:T	ENSG00000226126	intergenic	271430	NA	NA	PSMC1P12	1	118885526
1:118885562:A:G	ENSG00000222209	intergenic	78450	NA	NA	RNA5SP56	1	118885562
1:118885562:A:G	ENSG00000226126	intergenic	271394	NA	NA	PSMC1P12	1	118885562
1:118885651:A:C	ENSG00000222209	intergenic	78539	NA	NA	RNA5SP56	1	118885651
1:118885651:A:C	ENSG00000226126	intergenic	271305	NA	NA	PSMC1P12	1	118885651
1:118887631:A:AT	ENSG00000222209	intergenic	80519	NA	NA	RNA5SP56	1	118887631
1:118887631:A:AT	ENSG00000226126	intergenic	269325	NA	NA	PSMC1P12	1	118887631
1:118888905:C:G	ENSG00000222209	intergenic	81793	NA	NA	RNA5SP56	1	118888905
1:118888905:C:G	ENSG00000226126	intergenic	268051	NA	NA	PSMC1P12	1	118888905
1:118889996:C:T	ENSG00000222209	intergenic	82884	NA	NA	RNA5SP56	1	118889996
1:118889996:C:T	ENSG00000226126	intergenic	266960	NA	NA	PSMC1P12	1	118889996
1:118890553:A:G	ENSG00000222209	intergenic	83441	NA	NA	RNA5SP56	1	118890553
1:118890553:A:G	ENSG00000226126	intergenic	266403	NA	NA	PSMC1P12	1	118890553
1:118896156:G:GTA	ENSG00000222209	intergenic	89044	NA	NA	RNA5SP56	1	118896156
1:118896156:G:GTA	ENSG00000226126	intergenic	260800	NA	NA	PSMC1P12	1	118896156
1:118896159:C:T	ENSG00000222209	intergenic	89047	NA	NA	RNA5SP56	1	118896159
1:118896159:C:T	ENSG00000226126	intergenic	260797	NA	NA	PSMC1P12	1	118896159
1:118896395:A:G	ENSG00000222209	intergenic	89283	NA	NA	RNA5SP56	1	118896395
1:118896395:A:G	ENSG00000226126	intergenic	260561	NA	NA	PSMC1P12	1	118896395
1:118897490:C:T	ENSG00000222209	intergenic	90378	NA	NA	RNA5SP56	1	118897490
1:118897490:C:T	ENSG00000226126	intergenic	259466	NA	NA	PSMC1P12	1	118897490
1:118900800:C:G	ENSG00000222209	intergenic	93688	NA	NA	RNA5SP56	1	118900800
1:118900800:C:G	ENSG00000226126	intergenic	256156	NA	NA	PSMC1P12	1	118900800
1:118902243:A:T	ENSG00000222209	intergenic	95131	NA	NA	RNA5SP56	1	118902243
1:118902243:A:T	ENSG00000226126	intergenic	254713	NA	NA	PSMC1P12	1	118902243
1:118902783:A:G	ENSG00000222209	intergenic	95671	NA	NA	RNA5SP56	1	118902783
1:118902783:A:G	ENSG00000226126	intergenic	254173	NA	NA	PSMC1P12	1	118902783
1:118902812:A:C	ENSG00000222209	intergenic	95700	NA	NA	RNA5SP56	1	118902812
1:118902812:A:C	ENSG00000226126	intergenic	254144	NA	NA	PSMC1P12	1	118902812
1:118905809:A:AT	ENSG00000222209	intergenic	98697	NA	NA	RNA5SP56	1	118905809
1:118905809:A:AT	ENSG00000226126	intergenic	251147	NA	NA	PSMC1P12	1	118905809
1:118908336:A:C	ENSG00000222209	intergenic	101224	NA	NA	RNA5SP56	1	118908336
1:118908336:A:C	ENSG00000226126	intergenic	248620	NA	NA	PSMC1P12	1	118908336
1:118908373:G:T	ENSG00000222209	intergenic	101261	NA	NA	RNA5SP56	1	118908373
1:118908373:G:T	ENSG00000226126	intergenic	248583	NA	NA	PSMC1P12	1	118908373
1:118911295:G:T	ENSG00000222209	intergenic	104183	NA	NA	RNA5SP56	1	118911295
1:118911295:G:T	ENSG00000226126	intergenic	245661	NA	NA	PSMC1P12	1	118911295
1:118916702:A:G	ENSG00000222209	intergenic	109590	NA	NA	RNA5SP56	1	118916702
1:118916702:A:G	ENSG00000226126	intergenic	240254	NA	NA	PSMC1P12	1	118916702
1:118917162:A:G	ENSG00000222209	intergenic	110050	NA	NA	RNA5SP56	1	118917162
1:118917162:A:G	ENSG00000226126	intergenic	239794	NA	NA	PSMC1P12	1	118917162
1:118917956:C:T	ENSG00000222209	intergenic	110844	NA	NA	RNA5SP56	1	118917956
1:118917956:C:T	ENSG00000226126	intergenic	239000	NA	NA	PSMC1P12	1	118917956
1:150247311:A:C	ENSG00000118292	intronic	0	NA	NA	C1orf54	1	150247311
1:150249349:G:GA	ENSG00000118292	intronic	0	NA	NA	C1orf54	1	150249349
1:150250534:A:T	ENSG00000118292	intronic	0	NA	NA	C1orf54	1	150250534
1:150250636:A:G	ENSG00000118292	intronic	0	NA	NA	C1orf54	1	150250636
1:150252329:A:G	ENSG00000118292	intronic	0	NA	NA	C1orf54	1	150252329
1:150252984:G:T	ENSG00000118292	intronic	0	NA	NA	C1orf54	1	150252984
1:150255587:C:T	ENSG00000159208	UTR5	0	NA	NA	C1orf51	1	150255587
1:150258516:C:CTTCTT	ENSG00000159208	intronic	0	NA	NA	C1orf51	1	150258516
1:150258838:C:G	ENSG00000159208	intronic	0	NA	NA	C1orf51	1	150258838
1:150259400:A:C	ENSG00000159208	UTR3	0	NA	NA	C1orf51	1	150259400
1:150259945:A:T	ENSG00000159208	downstream	0	NA	NA	C1orf51	1	150259945
1:150260993:C:T	ENSG00000159208	intergenic	1488	NA	NA	C1orf51	1	150260993
1:150260993:C:T	ENSG00000187145	intergenic	5296	NA	NA	MRPS21	1	150260993
1:150261653:C:G	ENSG00000159208	intergenic	2148	NA	NA	C1orf51	1	150261653
1:150261653:C:G	ENSG00000187145	intergenic	4636	NA	NA	MRPS21	1	150261653
1:150261925:C:T	ENSG00000159208	intergenic	2420	NA	NA	C1orf51	1	150261925
1:150261925:C:T	ENSG00000187145	intergenic	4364	NA	NA	MRPS21	1	150261925
1:150262270:C:G	ENSG00000159208	intergenic	2765	NA	NA	C1orf51	1	150262270
1:150262270:C:G	ENSG00000187145	intergenic	4019	NA	NA	MRPS21	1	150262270
1:150262333:A:C	ENSG00000159208	intergenic	2828	NA	NA	C1orf51	1	150262333
1:150262333:A:C	ENSG00000187145	intergenic	3956	NA	NA	MRPS21	1	150262333
1:150264106:C:T	ENSG00000159208	intergenic	4601	NA	NA	C1orf51	1	150264106
1:150264106:C:T	ENSG00000187145	intergenic	2183	NA	NA	MRPS21	1	150264106
1:150264714:C:T	ENSG00000159208	intergenic	5209	NA	NA	C1orf51	1	150264714
1:150264714:C:T	ENSG00000187145	intergenic	1575	NA	NA	MRPS21	1	150264714
1:150264852:G:GC	ENSG00000159208	intergenic	5347	NA	NA	C1orf51	1	150264852
1:150264852:G:GC	ENSG00000187145	intergenic	1437	NA	NA	MRPS21	1	150264852
1:150264854:A:T	ENSG00000159208	intergenic	5349	NA	NA	C1orf51	1	150264854
1:150264854:A:T	ENSG00000187145	intergenic	1435	NA	NA	MRPS21	1	150264854
1:150264856:G:GTC	ENSG00000159208	intergenic	5351	NA	NA	C1orf51	1	150264856
1:150264856:G:GTC	ENSG00000187145	intergenic	1431	NA	NA	MRPS21	1	150264856
1:150265173:A:G	ENSG00000159208	intergenic	5668	NA	NA	C1orf51	1	150265173
1:150265173:A:G	ENSG00000187145	intergenic	1116	NA	NA	MRPS21	1	150265173
1:150265619:A:T	ENSG00000187145	upstream	0	NA	NA	MRPS21	1	150265619
1:150265704:C:T	ENSG00000187145	upstream	0	NA	NA	MRPS21	1	150265704
1:150266338:A:T	ENSG00000187145	intronic	0	NA	NA	MRPS21	1	150266338
1:150267316:C:CAAAAAA	ENSG00000187145	intronic	0	NA	NA	MRPS21	1	150267316
1:150267798:C:T	ENSG00000187145	intronic	0	NA	NA	MRPS21	1	150267798
1:150268390:T:TTTA	ENSG00000187145	intronic	0	NA	NA	MRPS21	1	150268390
1:150268461:A:G	ENSG00000187145	intronic	0	NA	NA	MRPS21	1	150268461
1:150268622:C:T	ENSG00000187145	intronic	0	NA	NA	MRPS21	1	150268622
1:150269437:G:T	ENSG00000187145	intronic	0	NA	NA	MRPS21	1	150269437
1:150269452:C:T	ENSG00000187145	intronic	0	NA	NA	MRPS21	1	150269452
1:150269545:G:T	ENSG00000187145	intronic	0	NA	NA	MRPS21	1	150269545
1:150269713:C:CA	ENSG00000187145	intronic	0	NA	NA	MRPS21	1	150269713
1:150269932:C:T	ENSG00000187145	intronic	0	NA	NA	MRPS21	1	150269932
1:150269952:A:G	ENSG00000187145	intronic	0	NA	NA	MRPS21	1	150269952
1:150270025:A:G	ENSG00000187145	intronic	0	NA	NA	MRPS21	1	150270025
1:150270026:C:T	ENSG00000187145	intronic	0	NA	NA	MRPS21	1	150270026
1:150270088:C:CAA	ENSG00000187145	intronic	0	NA	NA	MRPS21	1	150270088
1:150270209:A:G	ENSG00000187145	intronic	0	NA	NA	MRPS21	1	150270209
1:150271080:A:G	ENSG00000187145	intronic	0	NA	NA	MRPS21	1	150271080
1:150271854:G:GT	ENSG00000187145	intronic	0	NA	NA	MRPS21	1	150271854
1:150272007:C:T	ENSG00000187145	intronic	0	NA	NA	MRPS21	1	150272007
1:150272310:G:GC	ENSG00000187145	intronic	0	NA	NA	MRPS21	1	150272310
1:150273579:A:G	ENSG00000187145	intronic	0	NA	NA	MRPS21	1	150273579
1:150274305:C:G	ENSG00000187145	intronic	0	NA	NA	MRPS21	1	150274305
1:150274610:A:G	ENSG00000187145	intronic	0	NA	NA	MRPS21	1	150274610
1:150276022:A:G	ENSG00000187145	intronic	0	NA	NA	MRPS21	1	150276022
1:150276429:A:G	ENSG00000187145	intronic	0	NA	NA	MRPS21	1	150276429
1:150276461:A:G	ENSG00000187145	intronic	0	NA	NA	MRPS21	1	150276461
1:150276650:A:C	ENSG00000187145	intronic	0	NA	NA	MRPS21	1	150276650
1:150276872:A:G	ENSG00000187145	intronic	0	NA	NA	MRPS21	1	150276872
1:150277387:C:T	ENSG00000187145	intronic	0	NA	NA	MRPS21	1	150277387
1:150278298:T:TA	ENSG00000187145	intronic	0	NA	NA	MRPS21	1	150278298
1:150278389:C:T	ENSG00000187145	intronic	0	NA	NA	MRPS21	1	150278389
1:150278741:G:GTC	ENSG00000187145	intronic	0	NA	NA	MRPS21	1	150278741
1:150278908:C:G	ENSG00000187145	intronic	0	NA	NA	MRPS21	1	150278908
1:150279481:A:ATT	ENSG00000187145	intronic	0	NA	NA	MRPS21	1	150279481
1:150279781:A:C	ENSG00000187145	intronic	0	NA	NA	MRPS21	1	150279781
1:150279876:C:T	ENSG00000187145	intronic	0	NA	NA	MRPS21	1	150279876
1:150280801:C:G	ENSG00000187145	UTR3	0	NA	NA	MRPS21	1	150280801
1:150281043:A:C	ENSG00000187145	UTR3	0	NA	NA	MRPS21	1	150281043
1:150281202:A:C	ENSG00000187145	UTR3	0	NA	NA	MRPS21	1	150281202
1:150281501:A:C	ENSG00000187145	downstream	0	NA	NA	MRPS21	1	150281501
1:150282784:A:G	ENSG00000187145	intergenic	1370	NA	NA	MRPS21	1	150282784
1:150282784:A:G	ENSG00000117360	intergenic	11141	NA	NA	PRPF3	1	150282784
1:150282910:A:G	ENSG00000187145	intergenic	1496	NA	NA	MRPS21	1	150282910
1:150282910:A:G	ENSG00000117360	intergenic	11015	NA	NA	PRPF3	1	150282910
1:150282977:C:T	ENSG00000187145	intergenic	1563	NA	NA	MRPS21	1	150282977
1:150282977:C:T	ENSG00000117360	intergenic	10948	NA	NA	PRPF3	1	150282977
1:150283148:C:T	ENSG00000187145	intergenic	1734	NA	NA	MRPS21	1	150283148
1:150283148:C:T	ENSG00000117360	intergenic	10777	NA	NA	PRPF3	1	150283148
1:150283370:AA:C	ENSG00000187145	intergenic	1956	NA	NA	MRPS21	1	150283370
1:150283370:AA:C	ENSG00000117360	intergenic	10555	NA	NA	PRPF3	1	150283370
1:150283643:A:T	ENSG00000187145	intergenic	2229	NA	NA	MRPS21	1	150283643
1:150283643:A:T	ENSG00000117360	intergenic	10282	NA	NA	PRPF3	1	150283643
1:150283658:G:T	ENSG00000187145	intergenic	2244	NA	NA	MRPS21	1	150283658
1:150283658:G:T	ENSG00000117360	intergenic	10267	NA	NA	PRPF3	1	150283658
1:150284493:T:TA	ENSG00000187145	intergenic	3079	NA	NA	MRPS21	1	150284493
1:150284493:T:TA	ENSG00000117360	intergenic	9431	NA	NA	PRPF3	1	150284493
1:150284534:A:G	ENSG00000187145	intergenic	3120	NA	NA	MRPS21	1	150284534
1:150284534:A:G	ENSG00000117360	intergenic	9391	NA	NA	PRPF3	1	150284534
1:150284940:C:T	ENSG00000187145	intergenic	3526	NA	NA	MRPS21	1	150284940
1:150284940:C:T	ENSG00000117360	intergenic	8985	NA	NA	PRPF3	1	150284940
1:150287884:C:G	ENSG00000187145	intergenic	6470	NA	NA	MRPS21	1	150287884
1:150287884:C:G	ENSG00000117360	intergenic	6041	NA	NA	PRPF3	1	150287884
1:150288859:G:T	ENSG00000187145	intergenic	7445	NA	NA	MRPS21	1	150288859
1:150288859:G:T	ENSG00000117360	intergenic	5066	NA	NA	PRPF3	1	150288859
1:150289496:A:G	ENSG00000187145	intergenic	8082	NA	NA	MRPS21	1	150289496
1:150289496:A:G	ENSG00000117360	intergenic	4429	NA	NA	PRPF3	1	150289496
1:150289692:C:T	ENSG00000187145	intergenic	8278	NA	NA	MRPS21	1	150289692
1:150289692:C:T	ENSG00000117360	intergenic	4233	NA	NA	PRPF3	1	150289692
1:150290609:A:G	ENSG00000187145	intergenic	9195	NA	NA	MRPS21	1	150290609
1:150290609:A:G	ENSG00000117360	intergenic	3316	NA	NA	PRPF3	1	150290609
1:150290762:A:T	ENSG00000187145	intergenic	9348	NA	NA	MRPS21	1	150290762
1:150290762:A:T	ENSG00000117360	intergenic	3163	NA	NA	PRPF3	1	150290762
1:150291041:C:G	ENSG00000187145	intergenic	9627	NA	NA	MRPS21	1	150291041
1:150291041:C:G	ENSG00000117360	intergenic	2884	NA	NA	PRPF3	1	150291041
1:150292122:A:G	ENSG00000187145	intergenic	10708	NA	NA	MRPS21	1	150292122
1:150292122:A:G	ENSG00000117360	intergenic	1803	NA	NA	PRPF3	1	150292122
1:150292341:A:G	ENSG00000187145	intergenic	10927	NA	NA	MRPS21	1	150292341
1:150292341:A:G	ENSG00000117360	intergenic	1584	NA	NA	PRPF3	1	150292341
1:150292417:A:C	ENSG00000187145	intergenic	11003	NA	NA	MRPS21	1	150292417
1:150292417:A:C	ENSG00000117360	intergenic	1508	NA	NA	PRPF3	1	150292417
1:150293078:A:C	ENSG00000117360	upstream	0	NA	NA	PRPF3	1	150293078
1:150293153:A:G	ENSG00000117360	upstream	0	NA	NA	PRPF3	1	150293153
1:150295131:G:T	ENSG00000117360	intronic	0	NA	NA	PRPF3	1	150295131
1:150296078:A:ACT	ENSG00000117360	intronic	0	NA	NA	PRPF3	1	150296078
1:150296298:C:T	ENSG00000117360	intronic	0	NA	NA	PRPF3	1	150296298
1:150298750:A:G	ENSG00000117360	intronic	0	NA	NA	PRPF3	1	150298750
1:150299145:A:G	ENSG00000117360	intronic	0	NA	NA	PRPF3	1	150299145
1:150300727:C:T	ENSG00000117360	intronic	0	NA	NA	PRPF3	1	150300727
1:150301006:A:ATT	ENSG00000117360	intronic	0	NA	NA	PRPF3	1	150301006
1:150303269:C:G	ENSG00000117360	intronic	0	NA	NA	PRPF3	1	150303269
1:150303666:A:G	ENSG00000117360	intronic	0	NA	NA	PRPF3	1	150303666
1:150304150:A:T	ENSG00000117360	intronic	0	NA	NA	PRPF3	1	150304150
1:150304781:A:G	ENSG00000117360	intronic	0	NA	NA	PRPF3	1	150304781
1:150305863:A:C	ENSG00000117360	intronic	0	NA	NA	PRPF3	1	150305863
1:150306125:C:T	ENSG00000117360	intronic	0	NA	NA	PRPF3	1	150306125
1:150307270:G:T	ENSG00000117360	intronic	0	NA	NA	PRPF3	1	150307270
1:150308136:A:G	ENSG00000117360	intronic	0	NA	NA	PRPF3	1	150308136
1:150309638:C:T	ENSG00000117360	intronic	0	NA	NA	PRPF3	1	150309638
1:150311042:G:T	ENSG00000117360	intronic	0	NA	NA	PRPF3	1	150311042
1:150311948:C:T	ENSG00000117360	intronic	0	NA	NA	PRPF3	1	150311948
1:150312268:C:T	ENSG00000117360	intronic	0	NA	NA	PRPF3	1	150312268
1:150314181:C:CTT	ENSG00000117360	intronic	0	NA	NA	PRPF3	1	150314181
1:150314272:C:T	ENSG00000117360	intronic	0	NA	NA	PRPF3	1	150314272
1:150315436:C:T	ENSG00000117360	intronic	0	NA	NA	PRPF3	1	150315436
1:150316385:A:G	ENSG00000117360	intronic	0	NA	NA	PRPF3	1	150316385
1:150317239:C:CT	ENSG00000117360	intronic	0	NA	NA	PRPF3	1	150317239
1:150319762:A:G	ENSG00000117360	intronic	0	NA	NA	PRPF3	1	150319762
1:150319884:A:G	ENSG00000117360	intronic	0	NA	NA	PRPF3	1	150319884
1:150320570:C:G	ENSG00000117360	intronic	0	NA	NA	PRPF3	1	150320570
1:150320571:C:T	ENSG00000117360	intronic	0	NA	NA	PRPF3	1	150320571
1:150320717:A:G	ENSG00000117360	intronic	0	NA	NA	PRPF3	1	150320717
1:150320847:C:T	ENSG00000117360	intronic	0	NA	NA	PRPF3	1	150320847
1:150321066:G:T	ENSG00000117360	intronic	0	NA	NA	PRPF3	1	150321066
1:150321486:A:G	ENSG00000117360	intronic	0	NA	NA	PRPF3	1	150321486
1:150321951:C:T	ENSG00000117360	intronic	0	NA	NA	PRPF3	1	150321951
1:150322532:C:T	ENSG00000117360	intronic	0	NA	NA	PRPF3	1	150322532
1:150322591:C:T	ENSG00000117360	intronic	0	NA	NA	PRPF3	1	150322591
1:150322681:C:CT	ENSG00000117360	intronic	0	NA	NA	PRPF3	1	150322681
1:150323522:C:T	ENSG00000117360	intronic	0	NA	NA	PRPF3	1	150323522
1:150324857:A:G	ENSG00000117360	intronic	0	NA	NA	PRPF3	1	150324857
1:150324868:A:G	ENSG00000117360	intronic	0	NA	NA	PRPF3	1	150324868
1:150325003:T:TG	ENSG00000117360	intronic	0	NA	NA	PRPF3	1	150325003
1:150327105:C:T	ENSG00000117360	intergenic	1434	NA	NA	PRPF3	1	150327105
1:150327105:C:T	ENSG00000163125	intergenic	10021	NA	NA	RPRD2	1	150327105
1:150327106:A:G	ENSG00000117360	intergenic	1435	NA	NA	PRPF3	1	150327106
1:150327106:A:G	ENSG00000163125	intergenic	10020	NA	NA	RPRD2	1	150327106
1:150327896:C:CA	ENSG00000117360	intergenic	2225	NA	NA	PRPF3	1	150327896
1:150327896:C:CA	ENSG00000163125	intergenic	9230	NA	NA	RPRD2	1	150327896
1:150328920:A:AAC	ENSG00000117360	intergenic	3249	NA	NA	PRPF3	1	150328920
1:150328920:A:AAC	ENSG00000163125	intergenic	8206	NA	NA	RPRD2	1	150328920
1:150329468:A:AT	ENSG00000117360	intergenic	3797	NA	NA	PRPF3	1	150329468
1:150329468:A:AT	ENSG00000163125	intergenic	7657	NA	NA	RPRD2	1	150329468
1:150329469:A:T	ENSG00000117360	intergenic	3798	NA	NA	PRPF3	1	150329469
1:150329469:A:T	ENSG00000163125	intergenic	7657	NA	NA	RPRD2	1	150329469
1:150329905:G:GA	ENSG00000117360	intergenic	4234	NA	NA	PRPF3	1	150329905
1:150329905:G:GA	ENSG00000163125	intergenic	7221	NA	NA	RPRD2	1	150329905
1:150330190:C:T	ENSG00000117360	intergenic	4519	NA	NA	PRPF3	1	150330190
1:150330190:C:T	ENSG00000163125	intergenic	6936	NA	NA	RPRD2	1	150330190
1:150330345:C:T	ENSG00000117360	intergenic	4674	NA	NA	PRPF3	1	150330345
1:150330345:C:T	ENSG00000163125	intergenic	6781	NA	NA	RPRD2	1	150330345
1:150330356:G:T	ENSG00000117360	intergenic	4685	NA	NA	PRPF3	1	150330356
1:150330356:G:T	ENSG00000163125	intergenic	6770	NA	NA	RPRD2	1	150330356
1:150331593:A:G	ENSG00000117360	intergenic	5922	NA	NA	PRPF3	1	150331593
1:150331593:A:G	ENSG00000163125	intergenic	5533	NA	NA	RPRD2	1	150331593
1:150331866:C:T	ENSG00000117360	intergenic	6195	NA	NA	PRPF3	1	150331866
1:150331866:C:T	ENSG00000163125	intergenic	5260	NA	NA	RPRD2	1	150331866
1:150332304:A:G	ENSG00000117360	intergenic	6633	NA	NA	PRPF3	1	150332304
1:150332304:A:G	ENSG00000163125	intergenic	4822	NA	NA	RPRD2	1	150332304
1:150332870:C:T	ENSG00000117360	intergenic	7199	NA	NA	PRPF3	1	150332870
1:150332870:C:T	ENSG00000163125	intergenic	4256	NA	NA	RPRD2	1	150332870
1:150332955:A:T	ENSG00000117360	intergenic	7284	NA	NA	PRPF3	1	150332955
1:150332955:A:T	ENSG00000163125	intergenic	4171	NA	NA	RPRD2	1	150332955
1:150334248:A:AT	ENSG00000117360	intergenic	8577	NA	NA	PRPF3	1	150334248
1:150334248:A:AT	ENSG00000163125	intergenic	2878	NA	NA	RPRD2	1	150334248
1:150335240:A:T	ENSG00000117360	intergenic	9569	NA	NA	PRPF3	1	150335240
1:150335240:A:T	ENSG00000163125	intergenic	1886	NA	NA	RPRD2	1	150335240
1:150336173:A:G	ENSG00000163125	upstream	0	NA	NA	RPRD2	1	150336173
1:150338322:C:T	ENSG00000163125	intronic	0	NA	NA	RPRD2	1	150338322
1:150338988:A:C	ENSG00000163125	intronic	0	NA	NA	RPRD2	1	150338988
1:150339290:A:C	ENSG00000163125	intronic	0	NA	NA	RPRD2	1	150339290
1:150340059:G:GTAAC	ENSG00000163125	intronic	0	NA	NA	RPRD2	1	150340059
1:150340260:A:G	ENSG00000163125	intronic	0	NA	NA	RPRD2	1	150340260
1:150340681:G:GTT	ENSG00000163125	intronic	0	NA	NA	RPRD2	1	150340681
1:150342642:C:T	ENSG00000163125	intronic	0	NA	NA	RPRD2	1	150342642
1:150344171:A:G	ENSG00000163125	intronic	0	NA	NA	RPRD2	1	150344171
1:150344180:C:G	ENSG00000163125	intronic	0	NA	NA	RPRD2	1	150344180
1:150344514:C:T	ENSG00000163125	intronic	0	NA	NA	RPRD2	1	150344514
1:150346164:C:CT	ENSG00000163125	intronic	0	NA	NA	RPRD2	1	150346164
1:150347374:A:G	ENSG00000163125	intronic	0	NA	NA	RPRD2	1	150347374
1:150347454:C:T	ENSG00000163125	intronic	0	NA	NA	RPRD2	1	150347454
1:150348253:G:T	ENSG00000163125	intronic	0	NA	NA	RPRD2	1	150348253
1:150349902:A:G	ENSG00000163125	intronic	0	NA	NA	RPRD2	1	150349902
1:150351101:A:G	ENSG00000163125	intronic	0	NA	NA	RPRD2	1	150351101
1:150351594:T:TA	ENSG00000163125	intronic	0	NA	NA	RPRD2	1	150351594
1:150352361:A:T	ENSG00000163125	intronic	0	NA	NA	RPRD2	1	150352361
1:150352494:C:G	ENSG00000163125	intronic	0	NA	NA	RPRD2	1	150352494
1:150354276:A:G	ENSG00000163125	intronic	0	NA	NA	RPRD2	1	150354276
1:150354682:C:T	ENSG00000163125	intronic	0	NA	NA	RPRD2	1	150354682
1:150354697:C:CCTTT	ENSG00000163125	intronic	0	NA	NA	RPRD2	1	150354697
1:150355537:C:T	ENSG00000163125	intronic	0	NA	NA	RPRD2	1	150355537
1:150355538:A:G	ENSG00000163125	intronic	0	NA	NA	RPRD2	1	150355538
1:150356929:C:T	ENSG00000163125	intronic	0	NA	NA	RPRD2	1	150356929
1:150357011:A:G	ENSG00000163125	intronic	0	NA	NA	RPRD2	1	150357011
1:150357780:A:G	ENSG00000163125	intronic	0	NA	NA	RPRD2	1	150357780
1:150358858:C:T	ENSG00000163125	intronic	0	NA	NA	RPRD2	1	150358858
1:150360849:C:T	ENSG00000163125	intronic	0	NA	NA	RPRD2	1	150360849
1:150360851:C:CGT	ENSG00000163125	intronic	0	NA	NA	RPRD2	1	150360851
1:150360930:A:G	ENSG00000163125	intronic	0	NA	NA	RPRD2	1	150360930
1:150361349:A:G	ENSG00000163125	intronic	0	NA	NA	RPRD2	1	150361349
1:150362154:C:T	ENSG00000163125	intronic	0	NA	NA	RPRD2	1	150362154
1:150362968:C:T	ENSG00000163125	intronic	0	NA	NA	RPRD2	1	150362968
1:150363032:A:AG	ENSG00000163125	intronic	0	NA	NA	RPRD2	1	150363032
1:150363930:A:G	ENSG00000163125	intronic	0	NA	NA	RPRD2	1	150363930
1:150366469:A:C	ENSG00000163125	intronic	0	NA	NA	RPRD2	1	150366469
1:150366587:C:T	ENSG00000163125	intronic	0	NA	NA	RPRD2	1	150366587
1:150366963:A:T	ENSG00000163125	intronic	0	NA	NA	RPRD2	1	150366963
1:150368501:C:T	ENSG00000163125	intronic	0	NA	NA	RPRD2	1	150368501
1:150368579:A:G	ENSG00000163125	intronic	0	NA	NA	RPRD2	1	150368579
1:150368677:G:T	ENSG00000163125	intronic	0	NA	NA	RPRD2	1	150368677
1:150369337:A:G	ENSG00000163125	intronic	0	NA	NA	RPRD2	1	150369337
1:150369622:G:T	ENSG00000163125	intronic	0	NA	NA	RPRD2	1	150369622
1:150370663:A:ATTTATTTTAT	ENSG00000163125	intronic	0	NA	NA	RPRD2	1	150370663
1:150371448:C:T	ENSG00000163125	intronic	0	NA	NA	RPRD2	1	150371448
1:150371839:A:C	ENSG00000163125	intronic	0	NA	NA	RPRD2	1	150371839
1:150372016:G:T	ENSG00000163125	intronic	0	NA	NA	RPRD2	1	150372016
1:150372109:A:T	ENSG00000163125	intronic	0	NA	NA	RPRD2	1	150372109
1:150373077:C:T	ENSG00000163125	intronic	0	NA	NA	RPRD2	1	150373077
1:150374276:C:T	ENSG00000163125	intronic	0	NA	NA	RPRD2	1	150374276
1:150375272:A:G	ENSG00000163125	intronic	0	NA	NA	RPRD2	1	150375272
1:150375425:C:CAA	ENSG00000163125	intronic	0	NA	NA	RPRD2	1	150375425
1:150375458:A:C	ENSG00000163125	intronic	0	NA	NA	RPRD2	1	150375458
1:150376139:G:T	ENSG00000163125	intronic	0	NA	NA	RPRD2	1	150376139
1:150376311:G:T	ENSG00000163125	intronic	0	NA	NA	RPRD2	1	150376311
1:150376977:C:T	ENSG00000163125	intronic	0	NA	NA	RPRD2	1	150376977
1:150377883:A:AT	ENSG00000163125	intronic	0	NA	NA	RPRD2	1	150377883
1:150377960:A:G	ENSG00000163125	intronic	0	NA	NA	RPRD2	1	150377960
1:150377965:C:G	ENSG00000163125	intronic	0	NA	NA	RPRD2	1	150377965
1:150379007:C:T	ENSG00000163125	intronic	0	NA	NA	RPRD2	1	150379007
1:150379159:A:G	ENSG00000163125	intronic	0	NA	NA	RPRD2	1	150379159
1:150379309:A:G	ENSG00000163125	intronic	0	NA	NA	RPRD2	1	150379309
1:150379517:A:G	ENSG00000163125	intronic	0	NA	NA	RPRD2	1	150379517
1:150379858:A:G	ENSG00000163125	intronic	0	NA	NA	RPRD2	1	150379858
1:150380779:C:T	ENSG00000163125	intronic	0	NA	NA	RPRD2	1	150380779
1:150380780:A:G	ENSG00000163125	intronic	0	NA	NA	RPRD2	1	150380780
1:150381476:C:CTA	ENSG00000163125	intronic	0	NA	NA	RPRD2	1	150381476
1:150382088:A:G	ENSG00000163125	intronic	0	NA	NA	RPRD2	1	150382088
1:150383768:C:T	ENSG00000163125	intronic	0	NA	NA	RPRD2	1	150383768
1:150383951:A:G	ENSG00000163125	intronic	0	NA	NA	RPRD2	1	150383951
1:150384665:C:G	ENSG00000163125	intronic	0	NA	NA	RPRD2	1	150384665
1:150386023:A:G	ENSG00000163125	intronic	0	NA	NA	RPRD2	1	150386023
1:150387000:A:G	ENSG00000163125	intronic	0	NA	NA	RPRD2	1	150387000
1:150387139:T:TA	ENSG00000163125	intronic	0	NA	NA	RPRD2	1	150387139
1:150387807:A:AAAT	ENSG00000163125	intronic	0	NA	NA	RPRD2	1	150387807
1:150387929:C:T	ENSG00000163125	intronic	0	NA	NA	RPRD2	1	150387929
1:150388318:A:G	ENSG00000163125	intronic	0	NA	NA	RPRD2	1	150388318
1:150388385:A:G	ENSG00000163125	intronic	0	NA	NA	RPRD2	1	150388385
1:150389392:A:T	ENSG00000163125	intronic	0	NA	NA	RPRD2	1	150389392
1:150389648:A:AT	ENSG00000163125	intronic	0	NA	NA	RPRD2	1	150389648
1:150389964:G:GA	ENSG00000163125	intronic	0	NA	NA	RPRD2	1	150389964
1:150390524:A:G	ENSG00000163125	intronic	0	NA	NA	RPRD2	1	150390524
1:150391345:A:G	ENSG00000163125	intronic	0	NA	NA	RPRD2	1	150391345
1:150392830:A:G	ENSG00000163125	intronic	0	NA	NA	RPRD2	1	150392830
1:150392909:C:G	ENSG00000163125	intronic	0	NA	NA	RPRD2	1	150392909
1:150396268:A:AT	ENSG00000163125	intronic	0	NA	NA	RPRD2	1	150396268
1:150396459:A:G	ENSG00000163125	intronic	0	NA	NA	RPRD2	1	150396459
1:150397567:A:G	ENSG00000163125	intronic	0	NA	NA	RPRD2	1	150397567
1:150398064:A:T	ENSG00000163125	intronic	0	NA	NA	RPRD2	1	150398064
1:150398258:A:G	ENSG00000163125	intronic	0	NA	NA	RPRD2	1	150398258
1:150398510:A:G	ENSG00000163125	intronic	0	NA	NA	RPRD2	1	150398510
1:150398531:A:G	ENSG00000163125	intronic	0	NA	NA	RPRD2	1	150398531
1:150399818:A:G	ENSG00000163125	intronic	0	NA	NA	RPRD2	1	150399818
1:150404145:C:CAG	ENSG00000163125	intronic	0	NA	NA	RPRD2	1	150404145
1:150404708:A:G	ENSG00000163125	intronic	0	NA	NA	RPRD2	1	150404708
1:150405177:C:G	ENSG00000163125	intronic	0	NA	NA	RPRD2	1	150405177
1:150405298:C:T	ENSG00000163125	intronic	0	NA	NA	RPRD2	1	150405298
1:150405882:C:T	ENSG00000163125	intronic	0	NA	NA	RPRD2	1	150405882
1:150405891:T:TACAC	ENSG00000163125	intronic	0	NA	NA	RPRD2	1	150405891
1:150406110:C:T	ENSG00000163125	intronic	0	NA	NA	RPRD2	1	150406110
1:150406172:A:G	ENSG00000163125	intronic	0	NA	NA	RPRD2	1	150406172
1:150406449:A:C	ENSG00000163125	intronic	0	NA	NA	RPRD2	1	150406449
1:150407443:A:G	ENSG00000163125	intronic	0	NA	NA	RPRD2	1	150407443
1:150407820:C:T	ENSG00000163125	intronic	0	NA	NA	RPRD2	1	150407820
1:150409362:C:CAA	ENSG00000163125	intronic	0	NA	NA	RPRD2	1	150409362
1:150410978:A:G	ENSG00000163125	intronic	0	NA	NA	RPRD2	1	150410978
1:150411059:C:T	ENSG00000163125	intronic	0	NA	NA	RPRD2	1	150411059
1:150411312:C:T	ENSG00000163125	intronic	0	NA	NA	RPRD2	1	150411312
1:150411787:A:G	ENSG00000163125	intronic	0	NA	NA	RPRD2	1	150411787
1:150411884:A:AGGCTGC	ENSG00000163125	intronic	0	NA	NA	RPRD2	1	150411884
1:150411912:C:T	ENSG00000163125	intronic	0	NA	NA	RPRD2	1	150411912
1:150412474:C:T	ENSG00000163125	intronic	0	NA	NA	RPRD2	1	150412474
1:150413940:G:T	ENSG00000163125	UTR3	0	NA	NA	RPRD2	1	150413940
1:150415990:C:G	ENSG00000163125	intronic	0	NA	NA	RPRD2	1	150415990
1:150416324:T:TAA	ENSG00000163125	intronic	0	NA	NA	RPRD2	1	150416324
1:150419865:C:T	ENSG00000163125	intronic	0	NA	NA	RPRD2	1	150419865
1:150419896:C:T	ENSG00000163125	intronic	0	NA	NA	RPRD2	1	150419896
1:150420541:A:C	ENSG00000163125	intronic	0	NA	NA	RPRD2	1	150420541
1:150422761:C:T	ENSG00000163125	intronic	0	NA	NA	RPRD2	1	150422761
1:150423967:C:T	ENSG00000163125	intronic	0	NA	NA	RPRD2	1	150423967
1:150425256:C:T	ENSG00000163125	intronic	0	NA	NA	RPRD2	1	150425256
1:150425510:C:CT	ENSG00000163125	intronic	0	NA	NA	RPRD2	1	150425510
1:150425580:C:T	ENSG00000163125	intronic	0	NA	NA	RPRD2	1	150425580
1:150425644:G:T	ENSG00000163125	intronic	0	NA	NA	RPRD2	1	150425644
1:150426224:C:T	ENSG00000163125	intronic	0	NA	NA	RPRD2	1	150426224
1:150427395:C:CA	ENSG00000163125	intronic	0	NA	NA	RPRD2	1	150427395
1:150427790:C:T	ENSG00000163125	intronic	0	NA	NA	RPRD2	1	150427790
1:150428105:T:TA	ENSG00000163125	intronic	0	NA	NA	RPRD2	1	150428105
1:150429103:T:TA	ENSG00000163125	intronic	0	NA	NA	RPRD2	1	150429103
1:150430325:G:T	ENSG00000163125	intronic	0	NA	NA	RPRD2	1	150430325
1:150430472:A:G	ENSG00000163125	intronic	0	NA	NA	RPRD2	1	150430472
1:150430688:C:T	ENSG00000163125	intronic	0	NA	NA	RPRD2	1	150430688
1:150432870:G:GGTT	ENSG00000163125	intronic	0	NA	NA	RPRD2	1	150432870
1:150432870:GGTT:GGTTGTT	ENSG00000163125	intronic	0	NA	NA	RPRD2	1	150432870
1:150433389:C:T	ENSG00000163125	intronic	0	NA	NA	RPRD2	1	150433389
1:150433819:A:G	ENSG00000163125	intronic	0	NA	NA	RPRD2	1	150433819
1:150434631:A:G	ENSG00000163125	intronic	0	NA	NA	RPRD2	1	150434631
1:150435177:A:G	ENSG00000163125	intronic	0	NA	NA	RPRD2	1	150435177
1:150436838:G:GT	ENSG00000163125	intronic	0	NA	NA	RPRD2	1	150436838
1:150438266:C:T	ENSG00000163125	intronic	0	NA	NA	RPRD2	1	150438266
1:150438503:A:AAAAAAAAT	ENSG00000163125	intronic	0	NA	NA	RPRD2	1	150438503
1:150439877:A:G	ENSG00000163125	intronic	0	NA	NA	RPRD2	1	150439877
1:150440200:C:G	ENSG00000163125	intronic	0	NA	NA	RPRD2	1	150440200
1:150440451:A:G	ENSG00000163125	intronic	0	NA	NA	RPRD2	1	150440451
1:150440563:A:G	ENSG00000163125	intronic	0	NA	NA	RPRD2	1	150440563
1:150441425:G:GCC	ENSG00000163125	intronic	0	NA	NA	RPRD2	1	150441425
1:150442466:A:G	ENSG00000163125	intronic	0	NA	NA	RPRD2	1	150442466
1:150442612:A:G	ENSG00000163125	intronic	0	NA	NA	RPRD2	1	150442612
1:150445819:A:G	ENSG00000163125	UTR3	0	NA	NA	RPRD2	1	150445819
1:150447269:A:G	ENSG00000163125	UTR3	0	NA	NA	RPRD2	1	150447269
1:150447398:A:G	ENSG00000163125	UTR3	0	NA	NA	RPRD2	1	150447398
1:150447462:C:T	ENSG00000163125	UTR3	0	NA	NA	RPRD2	1	150447462
1:150449195:A:G	ENSG00000163125	downstream	0	NA	NA	RPRD2	1	150449195
1:150451832:A:G	ENSG00000163125	intergenic	2790	NA	NA	RPRD2	1	150451832
1:150451832:A:G	ENSG00000143374	intergenic	8055	NA	NA	TARS2	1	150451832
1:150451863:C:T	ENSG00000163125	intergenic	2821	NA	NA	RPRD2	1	150451863
1:150451863:C:T	ENSG00000143374	intergenic	8024	NA	NA	TARS2	1	150451863
1:150451898:A:T	ENSG00000163125	intergenic	2856	NA	NA	RPRD2	1	150451898
1:150451898:A:T	ENSG00000143374	intergenic	7989	NA	NA	TARS2	1	150451898
1:150452912:A:T	ENSG00000163125	intergenic	3870	NA	NA	RPRD2	1	150452912
1:150452912:A:T	ENSG00000143374	intergenic	6975	NA	NA	TARS2	1	150452912
1:150453051:AT:ATT	ENSG00000163125	intergenic	4009	NA	NA	RPRD2	1	150453051
1:150453051:AT:ATT	ENSG00000143374	intergenic	6835	NA	NA	TARS2	1	150453051
1:150453296:C:T	ENSG00000163125	intergenic	4254	NA	NA	RPRD2	1	150453296
1:150453296:C:T	ENSG00000143374	intergenic	6591	NA	NA	TARS2	1	150453296
1:150454503:C:T	ENSG00000163125	intergenic	5461	NA	NA	RPRD2	1	150454503
1:150454503:C:T	ENSG00000143374	intergenic	5384	NA	NA	TARS2	1	150454503
1:150454724:G:T	ENSG00000163125	intergenic	5682	NA	NA	RPRD2	1	150454724
1:150454724:G:T	ENSG00000143374	intergenic	5163	NA	NA	TARS2	1	150454724
1:150454885:A:G	ENSG00000163125	intergenic	5843	NA	NA	RPRD2	1	150454885
1:150454885:A:G	ENSG00000143374	intergenic	5002	NA	NA	TARS2	1	150454885
1:150454965:C:CTTTTTTTT	ENSG00000163125	intergenic	5923	NA	NA	RPRD2	1	150454965
1:150454965:C:CTTTTTTTT	ENSG00000143374	intergenic	4914	NA	NA	TARS2	1	150454965
1:150455854:C:G	ENSG00000163125	intergenic	6812	NA	NA	RPRD2	1	150455854
1:150455854:C:G	ENSG00000143374	intergenic	4033	NA	NA	TARS2	1	150455854
1:150456169:C:T	ENSG00000163125	intergenic	7127	NA	NA	RPRD2	1	150456169
1:150456169:C:T	ENSG00000143374	intergenic	3718	NA	NA	TARS2	1	150456169
1:150456389:A:G	ENSG00000163125	intergenic	7347	NA	NA	RPRD2	1	150456389
1:150456389:A:G	ENSG00000143374	intergenic	3498	NA	NA	TARS2	1	150456389
1:150457876:A:T	ENSG00000163125	intergenic	8834	NA	NA	RPRD2	1	150457876
1:150457876:A:T	ENSG00000143374	intergenic	2011	NA	NA	TARS2	1	150457876
1:150458029:A:G	ENSG00000163125	intergenic	8987	NA	NA	RPRD2	1	150458029
1:150458029:A:G	ENSG00000143374	intergenic	1858	NA	NA	TARS2	1	150458029
1:150458094:A:C	ENSG00000163125	intergenic	9052	NA	NA	RPRD2	1	150458094
1:150458094:A:C	ENSG00000143374	intergenic	1793	NA	NA	TARS2	1	150458094
1:150458654:C:T	ENSG00000163125	intergenic	9612	NA	NA	RPRD2	1	150458654
1:150458654:C:T	ENSG00000143374	intergenic	1233	NA	NA	TARS2	1	150458654
1:150459087:C:G	ENSG00000143374	upstream	0	NA	NA	TARS2	1	150459087
1:150459376:G:GC	ENSG00000143374	upstream	0	NA	NA	TARS2	1	150459376
1:150459426:A:T	ENSG00000143374	upstream	0	NA	NA	TARS2	1	150459426
1:150459692:G:GA	ENSG00000143374	upstream	0	NA	NA	TARS2	1	150459692
1:150460168:A:G	ENSG00000143374	intronic	0	NA	NA	TARS2	1	150460168
1:150460855:G:T	ENSG00000143374	intronic	0	NA	NA	TARS2	1	150460855
1:150460945:T:TTTCTCTC	ENSG00000143374	intronic	0	NA	NA	TARS2	1	150460945
1:150462811:C:T	ENSG00000143374	intronic	0	NA	NA	TARS2	1	150462811
1:150463537:A:AAAAC	ENSG00000143374	intronic	0	NA	NA	TARS2	1	150463537
1:150464603:A:G	ENSG00000143374	intronic	0	NA	NA	TARS2	1	150464603
1:150465953:G:T	ENSG00000143374	intronic	0	NA	NA	TARS2	1	150465953
1:150466737:A:G	ENSG00000143374	intronic	0	NA	NA	TARS2	1	150466737
1:150467063:A:G	ENSG00000143374	intronic	0	NA	NA	TARS2	1	150467063
1:150467296:C:G	ENSG00000143374	intronic	0	NA	NA	TARS2	1	150467296
1:150467368:C:T	ENSG00000143374	intronic	0	NA	NA	TARS2	1	150467368
1:150467370:A:C	ENSG00000143374	intronic	0	NA	NA	TARS2	1	150467370
1:150467393:A:C	ENSG00000143374	intronic	0	NA	NA	TARS2	1	150467393
1:150467753:A:G	ENSG00000143374	intronic	0	NA	NA	TARS2	1	150467753
1:150468110:T:TCCAC	ENSG00000143374	intronic	0	NA	NA	TARS2	1	150468110
1:150468359:C:T	ENSG00000143374	intronic	0	NA	NA	TARS2	1	150468359
1:150470322:A:C	ENSG00000143374	intronic	0	NA	NA	TARS2	1	150470322
1:150470478:A:C	ENSG00000143374	intronic	0	NA	NA	TARS2	1	150470478
1:150470479:G:T	ENSG00000143374	intronic	0	NA	NA	TARS2	1	150470479
1:150471848:A:AT	ENSG00000143374	intronic	0	NA	NA	TARS2	1	150471848
1:150472666:C:T	ENSG00000143374	intronic	0	NA	NA	TARS2	1	150472666
1:150472781:A:G	ENSG00000143374	intronic	0	NA	NA	TARS2	1	150472781
1:150472869:A:C	ENSG00000143374	intronic	0	NA	NA	TARS2	1	150472869
1:150473084:C:T	ENSG00000143374	intronic	0	NA	NA	TARS2	1	150473084
1:150473778:A:T	ENSG00000143374	intronic	0	NA	NA	TARS2	1	150473778
1:150473810:C:T	ENSG00000143374	intronic	0	NA	NA	TARS2	1	150473810
1:150473944:C:CCCATCA	ENSG00000143374	intronic	0	NA	NA	TARS2	1	150473944
1:150474337:A:G	ENSG00000143374	intronic	0	NA	NA	TARS2	1	150474337
1:150474706:G:GT	ENSG00000143374	intronic	0	NA	NA	TARS2	1	150474706
1:150475772:A:G	ENSG00000143374	intronic	0	NA	NA	TARS2	1	150475772
1:150476023:A:G	ENSG00000143374	intronic	0	NA	NA	TARS2	1	150476023
1:150476049:A:G	ENSG00000143374	intronic	0	NA	NA	TARS2	1	150476049
1:150476051:A:G	ENSG00000143374	intronic	0	NA	NA	TARS2	1	150476051
1:150476053:A:G	ENSG00000143374	intronic	0	NA	NA	TARS2	1	150476053
1:150476103:A:G	ENSG00000143374	intronic	0	NA	NA	TARS2	1	150476103
1:150476186:C:T	ENSG00000143374	intronic	0	NA	NA	TARS2	1	150476186
1:150476406:C:G	ENSG00000143374	intronic	0	NA	NA	TARS2	1	150476406
1:150476516:A:G	ENSG00000143374	intronic	0	NA	NA	TARS2	1	150476516
1:150477061:C:T	ENSG00000143374	intronic	0	NA	NA	TARS2	1	150477061
1:150478623:C:T	ENSG00000143374	intronic	0	NA	NA	TARS2	1	150478623
1:150479901:C:T	ENSG00000143374	UTR3	0	NA	NA	TARS2	1	150479901
1:150479977:A:G	ENSG00000143374	UTR3	0	NA	NA	TARS2	1	150479977
1:150480373:G:T	ENSG00000143369	upstream	0	NA	NA	ECM1	1	150480373
1:150483236:A:C	ENSG00000143369	intronic	0	NA	NA	ECM1	1	150483236
1:150483355:C:T	ENSG00000143369	exonic	0	nonsynonymous SNV	exon6	ECM1	1	150483355
1:150483840:C:T	ENSG00000143369	intronic	0	NA	NA	ECM1	1	150483840
1:150484395:A:ACC	ENSG00000143369	intronic	0	NA	NA	ECM1	1	150484395
1:150484555:C:G	ENSG00000143369	intronic	0	NA	NA	ECM1	1	150484555
1:150484987:A:G	ENSG00000143369	exonic	0	nonsynonymous SNV	exon8	ECM1	1	150484987
1:150485566:G:T	ENSG00000143369	intronic	0	NA	NA	ECM1	1	150485566
1:150487961:C:G	ENSG00000228126	upstream	0	NA	NA	LINC00568	1	150487961
1:150488722:C:CA	ENSG00000228126	ncRNA_intronic	0	NA	NA	LINC00568	1	150488722
1:150489558:C:T	ENSG00000228126	ncRNA_intronic	0	NA	NA	LINC00568	1	150489558
1:150490565:A:G	ENSG00000228126	downstream	0	NA	NA	LINC00568	1	150490565
1:150490861:T:TC	ENSG00000228126	downstream	0	NA	NA	LINC00568	1	150490861
1:150493004:C:T	ENSG00000228126	intergenic	2496	NA	NA	LINC00568	1	150493004
1:150493004:C:T	ENSG00000237781	intergenic	28036	NA	NA	RP11-54A4.2	1	150493004
1:150493925:C:G	ENSG00000228126	intergenic	3417	NA	NA	LINC00568	1	150493925
1:150493925:C:G	ENSG00000237781	intergenic	27115	NA	NA	RP11-54A4.2	1	150493925
1:150494720:C:CAAAA	ENSG00000228126	intergenic	4212	NA	NA	LINC00568	1	150494720
1:150494720:C:CAAAA	ENSG00000237781	intergenic	26316	NA	NA	RP11-54A4.2	1	150494720
1:150495106:A:G	ENSG00000228126	intergenic	4598	NA	NA	LINC00568	1	150495106
1:150495106:A:G	ENSG00000237781	intergenic	25934	NA	NA	RP11-54A4.2	1	150495106
1:150495329:A:C	ENSG00000228126	intergenic	4821	NA	NA	LINC00568	1	150495329
1:150495329:A:C	ENSG00000237781	intergenic	25711	NA	NA	RP11-54A4.2	1	150495329
1:150495343:A:G	ENSG00000228126	intergenic	4835	NA	NA	LINC00568	1	150495343
1:150495343:A:G	ENSG00000237781	intergenic	25697	NA	NA	RP11-54A4.2	1	150495343
1:150495378:T:TAC	ENSG00000228126	intergenic	4870	NA	NA	LINC00568	1	150495378
1:150495378:T:TAC	ENSG00000237781	intergenic	25662	NA	NA	RP11-54A4.2	1	150495378
1:150496127:C:CA	ENSG00000228126	intergenic	5619	NA	NA	LINC00568	1	150496127
1:150496127:C:CA	ENSG00000237781	intergenic	24912	NA	NA	RP11-54A4.2	1	150496127
1:150498678:C:T	ENSG00000228126	intergenic	8170	NA	NA	LINC00568	1	150498678
1:150498678:C:T	ENSG00000237781	intergenic	22362	NA	NA	RP11-54A4.2	1	150498678
1:150498815:A:G	ENSG00000228126	intergenic	8307	NA	NA	LINC00568	1	150498815
1:150498815:A:G	ENSG00000237781	intergenic	22225	NA	NA	RP11-54A4.2	1	150498815
[truncated: 45,167 more rows]

## Sheet: SP7. Enrichment using rGreat
Supplementary table 7. Enrichment analysis using rGreat
id	description	genome_fraction	observed_region_hits	fold_enrichment	p_value	p_adjust	mean_tss_dist	observed_gene_hits	gene_set_size	fold_enrichment_hyper	p_value_hyper	p_adjust_hyper
GO:0006139	nucleobase-containing compound metabolic process	0.420296	117	1.37131	5.47294e-06	0.00657391	163266	141	5176	1.3573	1.60964e-05	0.00278468
GO:0071704	organic substance metabolic process	0.6893	167	1.19347	1.18391e-05	0.00657391	162535	228	9941	1.14276	0.00157137	0.0140958
GO:0046483	heterocycle metabolic process	0.430761	117	1.33799	2.12573e-05	0.00657391	163266	141	5339	1.31586	8.31058e-05	0.00447379
GO:0034641	cellular nitrogen compound metabolic process	0.465553	124	1.31207	2.24692e-05	0.00657391	165927	153	5940	1.28338	0.000123125	0.00479578
GO:0006725	cellular aromatic compound metabolic process	0.437596	118	1.32835	2.71425e-05	0.00657391	165917	142	5392	1.31216	8.8663e-05	0.00447379
GO:0008152	metabolic process	0.709447	169	1.17347	3.51911e-05	0.00710273	161455	231	10361	1.11086	0.00840126	0.0379624
GO:0043170	macromolecule metabolic process	0.627119	154	1.20969	4.50981e-05	0.00780198	161194	202	8512	1.18241	0.000649057	0.00897697
GO:0090304	nucleic acid metabolic process	0.391144	107	1.34757	5.96772e-05	0.00852191	153747	128	4684	1.36158	4.52732e-05	0.00342661
GO:0010467	gene expression	0.449896	119	1.30298	6.59919e-05	0.00852191	160249	145	5489	1.31621	5.94288e-05	0.00412436
GO:0001892	embryonic placenta development	0.0105452	10	4.67141	7.03709e-05	0.00852191	242487	10	86	5.79364	8.58171e-06	0.00207849
GO:0016070	RNA metabolic process	0.363006	100	1.35703	0.000106748	0.011752	155562	116	4203	1.37514	8.31364e-05	0.00447379
GO:1901360	organic cyclic compound metabolic process	0.45006	118	1.29156	0.000117982	0.0119064	165175	143	5619	1.26802	0.00044462	0.0078034
GO:0044238	primary metabolic process	0.66399	159	1.17961	0.000134113	0.0124931	163528	218	9406	1.15479	0.00128008	0.0121107
GO:0010468	regulation of gene expression	0.398062	106	1.31178	0.000230677	0.0199535	166544	123	4510	1.35887	7.7156e-05	0.00447379
GO:0044271	cellular nitrogen compound biosynthetic process	0.376736	101	1.32065	0.000300662	0.0242734	172099	119	4428	1.33903	0.000205704	0.00544314
GO:1901576	organic substance biosynthetic process	0.446238	115	1.26951	0.000383273	0.0290089	169795	138	5368	1.2809	0.000382441	0.00701722
GO:0033674	positive regulation of kinase activity	0.0562141	24	2.10315	0.000505286	0.0359942	174726	24	464	2.57717	2.44351e-05	0.00295604
GO:0009058	biosynthetic process	0.450209	115	1.25831	0.00057648	0.0387376	169795	138	5439	1.26418	0.000694633	0.00897697
GO:0044249	cellular biosynthetic process	0.441126	113	1.26188	0.000617424	0.0387376	165162	136	5301	1.27829	0.000477783	0.00794559
GO:0060021	roof of mouth development	0.0165373	11	3.27666	0.000639763	0.0387376	147403	11	91	6.02283	2.06775e-06	0.000879991
GO:0016071	mRNA metabolic process	0.0540263	23	2.09714	0.000690238	0.0391015	169460	23	669	1.71298	0.00885214	0.0387001
GO:0034654	nucleobase-containing compound biosynthetic process	0.333598	90	1.32899	0.000737387	0.0391015	166776	102	3715	1.36802	0.00033333	0.00666152
GO:0044237	cellular metabolic process	0.642035	152	1.16624	0.000748721	0.0391015	158942	208	8903	1.16406	0.00126078	0.0120221
GO:0006807	nitrogen compound metabolic process	0.64238	152	1.16562	0.000774926	0.0391015	168872	205	8940	1.14253	0.00429546	0.026009
GO:0051249	regulation of lymphocyte activation	0.0481771	21	2.14725	0.000885056	0.0410074	147418	22	475	2.3077	0.000259036	0.00602256
GO:0019219	regulation of nucleobase-containing compound metabolic process	0.344881	92	1.31408	0.000909463	0.0410074	166039	104	3786	1.36868	0.000278555	0.00613328
GO:0031323	regulation of cellular metabolic process	0.454854	115	1.24546	0.000914286	0.0410074	160889	139	5253	1.31843	8.82169e-05	0.00447379
GO:0001890	placenta development	0.0149461	10	3.29591	0.0010726	0.0437192	242487	10	147	3.38947	0.000782593	0.00977031
GO:0032273	positive regulation of protein polymerization	0.00769298	7	4.48236	0.00109371	0.0437192	213351	7	86	4.05555	0.00171138	0.0144062
GO:0048705	skeletal system morphogenesis	0.0294062	15	2.51279	0.00109446	0.0437192	212635	15	215	3.47618	3.09581e-05	0.00295604
GO:0001501	skeletal system development	0.0703576	27	1.89041	0.00111917	0.0437192	208854	27	513	2.62238	5.51447e-06	0.00166951
GO:0018130	heterocycle biosynthetic process	0.337967	90	1.31181	0.00116408	0.0437192	165528	103	3783	1.3566	0.000420637	0.00749106
GO:0031326	regulation of cellular biosynthetic process	0.347513	92	1.30413	0.00119136	0.0437192	171648	107	3830	1.39199	0.000110649	0.00478558
GO:0045860	positive regulation of protein kinase activity	0.0465823	20	2.11501	0.00140461	0.0493019	142879	20	391	2.54861	0.000134646	0.00479578
GO:0051240	positive regulation of multicellular organismal process	0.170987	52	1.49811	0.00142491	0.0493019	185380	55	1428	1.91904	2.17999e-06	0.000879991
GO:0019438	aromatic compound biosynthetic process	0.340626	90	1.30157	0.00152265	0.0512201	165528	103	3797	1.35159	0.000481954	0.00794559
GO:0051252	regulation of RNA metabolic process	0.327811	87	1.30738	0.00170334	0.0552346	164948	99	3510	1.40533	0.000156405	0.00486718
GO:2001021	negative regulation of response to DNA damage stimulus	0.00614234	6	4.81195	0.00173321	0.0552346	140950	6	71	4.21059	0.00300114	0.0216332
GO:0010562	positive regulation of phosphorus metabolic process	0.0957393	33	1.69796	0.00186708	0.0565257	150074	33	856	1.92083	0.000268554	0.00602256
GO:0045937	positive regulation of phosphate metabolic process	0.0957393	33	1.69796	0.00186708	0.0565257	150074	33	856	1.92083	0.000268554	0.00602256
GO:0009889	regulation of biosynthetic process	0.352636	92	1.28518	0.00197656	0.0583807	171648	107	3887	1.37157	0.000200552	0.00544314
GO:0016441	post-transcriptional gene silencing	0.00637725	6	4.6347	0.0020881	0.060207	32177	6	72	4.15211	0.00321981	0.0223657
GO:0048568	embryonic organ development	0.0594598	23	1.9055	0.00239011	0.0673121	249258	23	441	2.5986	3.17329e-05	0.00295604
GO:0002694	regulation of leukocyte activation	0.0561346	22	1.93062	0.0025373	0.0695565	141758	23	559	2.05006	0.000974061	0.0105891
GO:1901362	organic cyclic compound biosynthetic process	0.350763	91	1.278	0.00258468	0.0695565	169134	104	3940	1.31518	0.00119325	0.0117482
GO:0006355	regulation of DNA-templated transcription	0.305216	81	1.30732	0.0028158	0.0706789	161442	92	3228	1.42005	0.000202249	0.00544314
GO:0006357	regulation of transcription by RNA polymerase II	0.241868	67	1.36458	0.00282193	0.0706789	170297	75	2463	1.51721	0.000125539	0.00479578
GO:1903506	regulation of nucleic acid-templated transcription	0.305351	81	1.30674	0.00285303	0.0706789	161442	92	3230	1.41917	0.000206758	0.00544314
GO:0050865	regulation of cell activation	0.0603438	23	1.87758	0.00286968	0.0706789	162063	24	613	1.95074	0.00149064	0.0134938
GO:1900076	regulation of cellular response to insulin stimulus	0.00682731	6	4.32918	0.00291821	0.0706789	85649	6	64	4.67112	0.001766	0.0146245
GO:2001141	regulation of RNA biosynthetic process	0.306082	81	1.30362	0.00306206	0.072709	161442	92	3239	1.41523	0.000228213	0.00571083
GO:0001889	liver development	0.0173338	10	2.84191	0.00312559	0.0727901	148333	10	140	3.55895	0.000534819	0.00823481
GO:0044265	cellular macromolecule catabolic process	0.0720351	26	1.778	0.00320113	0.0731429	149657	26	954	1.35792	0.0707439	0.149311
GO:0061008	hepaticobiliary system development	0.0177377	10	2.7772	0.00367046	0.0820326	148333	10	143	3.48428	0.000631551	0.00897697
GO:0031324	negative regulation of cellular metabolic process	0.21791	61	1.37898	0.00372568	0.0820326	165554	70	2111	1.65219	1.52854e-05	0.00278468
GO:0051347	positive regulation of transferase activity	0.0656729	24	1.80023	0.00395508	0.0843105	173647	25	554	2.24843	0.000149407	0.00486718
GO:0006366	transcription by RNA polymerase II	0.245156	67	1.34628	0.00396837	0.0843105	170297	75	2538	1.47238	0.000318252	0.00653225
GO:0019222	regulation of metabolic process	0.515905	124	1.18401	0.00405613	0.0846892	160352	152	6262	1.20943	0.00237243	0.0185355
GO:0006351	DNA-templated transcription	0.309939	81	1.2874	0.00440756	0.086543	161442	92	3328	1.37738	0.000580702	0.00866274
GO:0097659	nucleic acid-templated transcription	0.309969	81	1.28727	0.00442001	0.086543	161442	92	3329	1.37697	0.000586577	0.00866274
GO:0044248	cellular catabolic process	0.154878	46	1.4631	0.00454099	0.086543	128018	47	2005	1.16797	0.145955	0.24346
GO:0050670	regulation of lymphocyte proliferation	0.0244273	12	2.41997	0.00455621	0.086543	148973	11	227	2.41444	0.00632655	0.0326282
GO:0009855	determination of bilateral symmetry	0.0154141	9	2.87626	0.00459759	0.086543	238398	9	128	3.50334	0.00112357	0.0113387
GO:0060255	regulation of macromolecule metabolic process	0.482642	117	1.19417	0.00461683	0.086543	166291	141	5765	1.21862	0.00285043	0.0207944
GO:0010556	regulation of macromolecule biosynthetic process	0.338415	87	1.26641	0.00464517	0.086543	169221	102	3679	1.3814	0.000231074	0.00571083
GO:0032774	RNA biosynthetic process	0.311057	81	1.28277	0.00488439	0.0884557	161442	92	3346	1.36997	0.000695052	0.00897697
GO:0001709	cell fate determination	0.0100947	7	3.41592	0.00489391	0.0884557	227762	7	44	7.92675	2.50576e-05	0.00295604
GO:0032944	regulation of mononuclear cell proliferation	0.0247027	12	2.39298	0.00496858	0.0884846	148973	11	231	2.37263	0.00717833	0.0344959
GO:0031214	biomineral tissue development	0.0218107	11	2.48444	0.00537804	0.0943885	212022	11	164	3.34194	0.000488507	0.00794559
GO:0009799	specification of symmetry	0.0158453	9	2.79799	0.00547479	0.0947139	238398	9	129	3.47618	0.00118696	0.0117482
GO:0042327	positive regulation of phosphorylation	0.0868989	29	1.64395	0.00561224	0.0956993	155034	29	778	1.85724	0.00106543	0.0110277
GO:0032868	response to insulin	0.025188	12	2.34689	0.00576728	0.0956993	226622	12	256	2.33556	0.00576465	0.0308894
GO:0055001	muscle cell development	0.0220517	11	2.45728	0.00582125	0.0956993	192002	11	175	3.13187	0.000839327	0.00981813
GO:0051251	positive regulation of lymphocyte activation	0.0318186	14	2.16746	0.00587414	0.0956993	105534	15	311	2.40315	0.00162954	0.0141054
GO:0009890	negative regulation of biosynthetic process	0.165646	48	1.42746	0.00592687	0.0956993	180043	52	1529	1.69452	0.000120616	0.00479578
GO:0009987	cellular process	0.899156	193	1.05737	0.00611371	0.0972859	165616	306	14938	1.02065	0.227163	0.326328
GO:0019439	aromatic compound catabolic process	0.0354525	15	2.08424	0.00624957	0.0972859	184873	15	446	1.67574	0.0364299	0.0995859
GO:0061448	connective tissue development	0.0389208	16	2.02508	0.00626615	0.0972859	178578	16	255	3.12629	6.13035e-05	0.00412436
GO:0046651	lymphocyte proliferation	0.0288343	13	2.22094	0.00645239	0.0987823	137988	12	292	2.04761	0.0153284	0.0557438
GO:0051094	positive regulation of developmental process	0.166523	48	1.41994	0.00654741	0.0987823	218719	51	1268	2.00401	1.55824e-06	0.000879991
GO:0110148	biomineralization	0.0224798	11	2.41048	0.0066791	0.0987823	212022	11	171	3.20513	0.000693266	0.00897697
GO:0051173	positive regulation of nitrogen compound metabolic process	0.291574	76	1.28401	0.00675267	0.0987823	163327	85	2981	1.42071	0.000376492	0.00701433
GO:0070167	regulation of biomineral tissue development	0.0134963	8	2.91998	0.00677038	0.0987823	264395	8	94	4.24045	0.000605548	0.0087492
GO:0110149	regulation of biomineralization	0.0136131	8	2.89491	0.00711195	0.102014	264395	8	96	4.15211	0.000696808	0.00897697
GO:0031327	negative regulation of cellular biosynthetic process	0.163144	47	1.41916	0.00725342	0.102014	182567	51	1501	1.69293	0.000144423	0.00485822
GO:0010629	negative regulation of gene expression	0.0846648	28	1.62914	0.00730664	0.102014	178959	30	925	1.61595	0.00679781	0.0337383
GO:0032446	protein modification by small protein conjugation	0.0691191	24	1.71048	0.00732885	0.102014	148673	24	837	1.42868	0.0510799	0.122341
GO:0051216	cartilage development	0.0293681	13	2.18058	0.00746214	0.102361	199037	13	187	3.46379	0.000107581	0.00478558
GO:0033554	cellular response to stress	0.163553	47	1.41561	0.00759261	0.102361	174982	51	1812	1.40237	0.00837436	0.0379624
GO:0032943	mononuclear cell proliferation	0.0295141	13	2.16979	0.00775912	0.102361	137988	12	299	1.99968	0.0181138	0.0619654
GO:0032271	regulation of protein polymerization	0.0168041	9	2.63835	0.00788733	0.102361	179381	9	187	2.39801	0.013446	0.0515503
GO:0008150	biological_process	0.921111	196	1.04821	0.00789849	0.102361	164334	326	15898	1.0217	0.16792	0.267215
GO:0035194	post-transcriptional gene silencing by RNA	0.00598947	5	4.11231	0.0079418	0.102361	36285	5	67	3.7183	0.0110785	0.0447543
GO:0046700	heterocycle catabolic process	0.0329931	14	2.0903	0.00794542	0.102361	159534	14	428	1.6298	0.0511183	0.122341
GO:0071902	positive regulation of protein serine/threonine kinase activity	0.0264531	12	2.23465	0.00833588	0.103673	176068	12	208	2.87453	0.00105024	0.0109641
GO:0007368	determination of left/right symmetry	0.0140064	8	2.81364	0.00835735	0.103673	228873	8	119	3.3496	0.00277168	0.020639
GO:0035115	embryonic forelimb morphogenesis	0.00606757	5	4.05938	0.00836765	0.103673	197811	5	31	8.03633	0.000350448	0.00666152
GO:0044270	cellular nitrogen compound catabolic process	0.0332124	14	2.0765	0.0083897	0.103673	159534	14	434	1.60727	0.0560898	0.131129
GO:1901361	organic cyclic compound catabolic process	0.0367233	15	2.01212	0.00848207	0.103755	184873	15	473	1.58008	0.0554193	0.130063
GO:0034655	nucleobase-containing compound catabolic process	0.0300164	13	2.13348	0.00885285	0.106436	154413	13	388	1.6694	0.0503809	0.122004
GO:0032869	cellular response to insulin stimulus	0.0202254	10	2.4356	0.00888985	0.106436	249573	10	197	2.5292	0.00660443	0.0333248
GO:0045859	regulation of protein kinase activity	0.0703255	24	1.68113	0.00896489	0.106436	180442	24	622	1.92252	0.00180688	0.0147847
GO:0030282	bone mineralization	0.0172799	9	2.5657	0.00935079	0.10994	221860	9	115	3.89937	0.000520085	0.00823481
GO:0035556	intracellular signal transduction	0.24978	66	1.30164	0.00954906	0.111191	182750	71	2492	1.41958	0.00130361	0.0122197
GO:0071456	cellular response to hypoxia	0.0143898	8	2.73866	0.00972306	0.111347	252821	8	134	2.97464	0.00569301	0.0307778
GO:0051171	regulation of nitrogen compound metabolic process	0.452678	109	1.18616	0.00974631	0.111347	167438	131	5309	1.22944	0.00318713	0.0223657
GO:0070663	regulation of leukocyte proliferation	0.0270705	12	2.18368	0.0098781	0.111798	148973	11	256	2.14093	0.0147035	0.0541214
GO:0080090	regulation of primary metabolic process	0.462856	111	1.18136	0.0100427	0.112609	165304	134	5454	1.22416	0.00327668	0.0225458
GO:0070169	positive regulation of biomineral tissue development	0.00891087	6	3.31692	0.010237	0.113734	309776	6	50	5.97903	0.000473397	0.00794559
GO:0110151	positive regulation of biomineralization	0.00898003	6	3.29137	0.0106022	0.11617	309776	6	51	5.8618	0.000527568	0.00823481
GO:2000036	regulation of stem cell population maintenance	0.0064646	5	3.81006	0.0107791	0.11617	189815	5	67	3.7183	0.0110785	0.0447543
GO:0010558	negative regulation of macromolecule biosynthetic process	0.158198	45	1.40125	0.0108388	0.11617	186544	49	1443	1.69192	0.000200109	0.00544314
GO:0061061	muscle structure development	0.0794545	26	1.61198	0.010991	0.11617	248601	27	626	2.14901	0.000171023	0.00517773
GO:0036294	cellular response to decreased oxygen levels	0.0147223	8	2.67681	0.0110362	0.11617	252821	8	142	2.80706	0.00799277	0.0372279
GO:0008219	cell death	0.193279	53	1.35081	0.011096	0.11617	198359	58	2007	1.43989	0.00279505	0.020639
GO:0010941	regulation of cell death	0.154147	44	1.40611	0.0111342	0.11617	197551	49	1560	1.56502	0.00114385	0.0114479
GO:0046649	lymphocyte activation	0.0717481	24	1.6478	0.0112671	0.11617	163644	26	733	1.76734	0.0037209	0.0240963
GO:0002377	immunoglobulin production	0.00654825	5	3.76139	0.0113417	0.11617	40350	6	111	2.69326	0.0244846	0.0754474
GO:0009892	negative regulation of metabolic process	0.270076	70	1.27678	0.011482	0.11617	165233	80	2815	1.41599	0.000649329	0.00897697
GO:0046626	regulation of insulin receptor signaling pathway	0.00657369	5	3.74684	0.0115167	0.11617	81989	5	64	3.8926	0.0091805	0.0395643
GO:0030500	regulation of bone mineralization	0.0119345	7	2.88933	0.0116207	0.11617	267638	7	75	4.65036	0.000762565	0.00961944
GO:0008643	carbohydrate transport	0.0119514	7	2.88525	0.0117034	0.11617	44294	7	143	2.439	0.0254754	0.0769344
GO:0031325	positive regulation of cellular metabolic process	0.2888	74	1.26223	0.0118158	0.116333	161298	85	2937	1.442	0.000230333	0.00571083
GO:0000209	protein polyubiquitination	0.0212019	10	2.32343	0.0120489	0.117049	185185	10	234	2.12928	0.0201684	0.0672184
GO:0008286	insulin receptor signaling pathway	0.0120277	7	2.86695	0.0120819	0.117049	143513	7	114	3.05945	0.00815585	0.0374312
GO:0009792	embryo development ending in birth or egg hatching	0.0801982	26	1.59703	0.0122732	0.117644	237740	27	660	2.03831	0.000394444	0.00712943
GO:0010604	positive regulation of macromolecule metabolic process	0.317195	80	1.24242	0.0123587	0.117644	157065	91	3318	1.36652	0.000815032	0.00981813
GO:0007154	cell communication	0.520196	122	1.15531	0.0125029	0.117644	166679	137	6055	1.12734	0.0482328	0.119204
GO:0043549	regulation of kinase activity	0.0843338	27	1.57712	0.0125318	0.117644	204584	27	728	1.84792	0.00169062	0.0144062
GO:0032410	negative regulation of transporter activity	0.00937611	6	3.15234	0.0128734	0.119273	142946	6	76	3.93357	0.00421486	0.0256492
GO:0002573	myeloid leukocyte differentiation	0.0247461	11	2.18973	0.0129927	0.119273	211783	11	211	2.59753	0.00368001	0.0239596
GO:0031329	regulation of cellular catabolic process	0.0648604	22	1.67089	0.0130009	0.119273	124903	22	739	1.4833	0.0431286	0.111125
GO:2001243	negative regulation of intrinsic apoptotic signaling pathway	0.00679716	5	3.62365	0.0131337	0.119585	152301	5	94	2.65028	0.0408668	0.107821
GO:0019538	protein metabolic process	0.408962	99	1.19249	0.0140113	0.126625	174604	110	5017	1.09244	0.149684	0.248295
GO:0006396	RNA processing	0.0654541	22	1.65573	0.0143024	0.128298	178740	22	873	1.25562	0.161928	0.261112
GO:0002696	positive regulation of leukocyte activation	0.0355452	14	1.94022	0.0144407	0.128465	105534	15	353	2.11722	0.00535072	0.0295877
GO:0001934	positive regulation of protein phosphorylation	0.077374	25	1.59165	0.0145332	0.128465	126406	25	704	1.76936	0.00434621	0.0261546
GO:0045935	positive regulation of nucleobase-containing compound metabolic process	0.200921	54	1.32395	0.0151	0.132508	192248	56	1950	1.43088	0.00379252	0.0243002
GO:1904892	regulation of receptor signaling pathway via STAT	0.00974298	6	3.03363	0.0152635	0.132586	73776	6	104	2.87453	0.0184064	0.062789
GO:0035136	forelimb morphogenesis	0.00707242	5	3.48262	0.0153279	0.132586	197811	5	38	6.55596	0.000922868	0.0103481
GO:1904659	glucose transmembrane transport	0.00977462	6	3.02381	0.0154831	0.132979	41844	6	103	2.90244	0.0176321	0.0610624
GO:0046323	glucose import	0.00711944	5	3.45962	0.0157257	0.133257	40478	5	67	3.7183	0.0110785	0.0447543
GO:0048519	negative regulation of biological process	0.459443	109	1.16869	0.0161086	0.133257	179547	128	4994	1.27706	0.00081945	0.00981813
GO:0050867	positive regulation of cell activation	0.0360711	14	1.91193	0.0161832	0.133257	105534	15	368	2.03092	0.00773652	0.036455
GO:0019220	regulation of phosphate metabolic process	0.140635	40	1.4011	0.0165106	0.133257	182799	40	1316	1.51445	0.00572303	0.0308026
GO:0050671	positive regulation of lymphocyte proliferation	0.0158586	8	2.48501	0.0165226	0.133257	139018	7	139	2.50919	0.0222313	0.0714949
GO:0070661	leukocyte proliferation	0.0326074	13	1.96395	0.0165507	0.133257	137988	12	333	1.79551	0.0372753	0.10134
GO:0051174	regulation of phosphorus metabolic process	0.140699	40	1.40046	0.0166247	0.133257	182799	40	1317	1.5133	0.00579504	0.0309154
GO:0070647	protein modification by small protein conjugation or removal	0.0783114	25	1.5726	0.016632	0.133257	146735	25	962	1.29484	0.112638	0.206207
GO:0043297	apical junction assembly	0.00722733	5	3.40797	0.0166644	0.133257	278736	5	70	3.55895	0.013228	0.0510163
GO:0006626	protein targeting to mitochondrion	0.00723635	5	3.40372	0.0167445	0.133257	141044	5	99	2.51643	0.0491917	0.120605
GO:0006836	neurotransmitter transport	0.0257458	11	2.1047	0.0169101	0.133257	217910	11	208	2.63499	0.00330128	0.0225867
GO:0050863	regulation of T cell activation	0.0362956	14	1.90011	0.0169744	0.133257	88737	15	358	2.08765	0.00606846	0.031651
GO:0031401	positive regulation of protein modification process	0.103024	31	1.48227	0.0171881	0.133257	119361	32	953	1.67304	0.0031476	0.0223657
GO:0070828	heterochromatin organization	0.00728787	5	3.37966	0.0172071	0.133257	214228	5	81	3.07563	0.0234686	0.0737226
GO:0001503	ossification	0.0550083	19	1.70149	0.0172495	0.133257	236252	19	389	2.43362	0.000352054	0.00666152
GO:0008645	hexose transmembrane transport	0.0100409	6	2.94362	0.0174186	0.133257	41844	6	106	2.8203	0.0200241	0.0669867
GO:0006338	chromatin remodeling	0.0293399	12	2.01478	0.0175218	0.133257	168651	12	289	2.06887	0.0142396	0.0531605
GO:0010970	transport along microtubule	0.0129954	7	2.65346	0.0176834	0.133257	198935	7	153	2.27959	0.0349656	0.0966744
GO:0032946	positive regulation of mononuclear cell proliferation	0.0160686	8	2.45253	0.0177199	0.133257	139018	7	142	2.45618	0.0246358	0.0754625
GO:0016567	protein ubiquitination	0.0629429	21	1.64353	0.0178111	0.133257	163120	21	768	1.36241	0.0946601	0.182692
GO:1901698	response to nitrogen compound	0.107479	32	1.46666	0.0178263	0.133257	182858	34	1066	1.58917	0.00523684	0.0290909
GO:0071453	cellular response to oxygen levels	0.016123	8	2.44426	0.0180398	0.134025	252821	8	158	2.5228	0.0145952	0.0538996
GO:0009893	positive regulation of metabolic process	0.340976	84	1.21355	0.0182501	0.134412	158436	97	3615	1.33694	0.00108729	0.0110647
GO:0015749	monosaccharide transmembrane transport	0.0101591	6	2.90939	0.0183285	0.134412	41844	6	109	2.74268	0.0226277	0.0719217
GO:0071260	cellular response to mechanical stimulus	0.00741924	5	3.31982	0.0184248	0.134412	143685	5	70	3.55895	0.013228	0.0510163
GO:0006397	mRNA processing	0.0370603	14	1.8609	0.0198937	0.143719	216359	14	449	1.55357	0.0699374	0.148326
GO:0006401	RNA catabolic process	0.0196604	9	2.25504	0.0199378	0.143719	197638	9	265	1.69218	0.0872682	0.172965
GO:1901700	response to oxygen-containing compound	0.160021	44	1.3545	0.0204239	0.145613	191845	46	1580	1.45061	0.00679057	0.0337383
GO:0030705	cytoskeleton-dependent intracellular transport	0.0165105	8	2.3869	0.0204411	0.145613	218792	8	192	2.07605	0.0403473	0.107041
GO:0099111	microtubule-based transport	0.0165644	8	2.37914	0.020792	0.147246	269452	8	182	2.19012	0.0308678	0.0890023
GO:0001775	cell activation	0.096704	29	1.47726	0.0218844	0.152806	167284	31	1020	1.5143	0.0143108	0.0531605
GO:0010646	regulation of cell communication	0.334027	82	1.20931	0.0219388	0.152806	162874	88	3191	1.37406	0.000858387	0.00981813
GO:0060996	dendritic spine development	0.0136061	7	2.53436	0.0220409	0.152806	224624	7	88	3.96337	0.00195433	0.0157779
GO:0001505	regulation of neurotransmitter levels	0.0268304	11	2.01962	0.0220967	0.152806	195441	11	214	2.56111	0.00409274	0.0253881
GO:1901016	regulation of potassium ion transmembrane transporter activity	0.0077941	5	3.16015	0.022208	0.152806	152360	5	60	4.15211	0.00701587	0.034247
GO:0045321	leukocyte activation	0.0845726	26	1.51443	0.0224773	0.153786	154911	28	881	1.58355	0.0113291	0.0453436
GO:2001242	regulation of intrinsic apoptotic signaling pathway	0.0106989	6	2.76258	0.0229006	0.154875	127923	6	157	1.90415	0.0969418	0.185168
GO:0034219	carbohydrate transmembrane transport	0.0107083	6	2.76016	0.0229864	0.154875	41844	6	120	2.49126	0.0340938	0.0953525
GO:0045597	positive regulation of cell differentiation	0.113878	33	1.42751	0.0230203	0.154875	221966	35	847	2.0589	4.47191e-05	0.00342661
GO:0023051	regulation of signaling	0.334953	82	1.20596	0.0234702	0.155997	159639	87	3204	1.35293	0.00149312	0.0134938
GO:0008380	RNA splicing	0.0342369	13	1.87048	0.0235154	0.155997	159700	13	419	1.54589	0.0810541	0.163867
GO:0051253	negative regulation of RNA metabolic process	0.152871	42	1.35341	0.0238215	0.155997	174602	46	1349	1.69901	0.000290173	0.00616489
GO:0014074	response to purine-containing compound	0.0138391	7	2.49169	0.0238841	0.155997	344001	7	139	2.50919	0.0222313	0.0714949
GO:0009059	macromolecule biosynthetic process	0.38756	93	1.18208	0.0239387	0.155997	158389	112	4407	1.26627	0.00278359	0.020639
GO:0048523	negative regulation of cellular process	0.426274	101	1.16718	0.0241659	0.155997	186732	119	4445	1.3339	0.000242167	0.00586529
GO:0048513	animal organ development	0.359046	87	1.19364	0.024168	0.155997	201241	97	3381	1.42947	9.85255e-05	0.00477258
GO:0006402	mRNA catabolic process	0.017059	8	2.31015	0.0242175	0.155997	217900	8	221	1.80363	0.0780866	0.159344
GO:0006325	chromatin organization	0.0532657	18	1.66467	0.0244632	0.156491	157176	18	516	1.73809	0.0169131	0.0593674
GO:0036211	protein modification process	0.307412	76	1.21786	0.0246106	0.156491	170524	83	3383	1.22243	0.0259511	0.0777891
GO:0034763	negative regulation of transmembrane transport	0.0139361	7	2.47434	0.0246818	0.156491	120562	7	117	2.981	0.00934581	0.039837
GO:0007507	heart development	0.0812827	25	1.51512	0.0249211	0.157184	252103	27	562	2.39374	2.8088e-05	0.00295604
GO:0042110	T cell activation	0.0496113	17	1.688	0.0252969	0.157836	148312	19	517	1.8311	0.00863147	0.0381544
GO:1901564	organonitrogen compound metabolic process	0.465992	109	1.15226	0.0253513	0.157836	180696	127	5965	1.06082	0.222747	0.321894
GO:0002708	positive regulation of lymphocyte mediated immunity	0.00808049	5	3.04815	0.0254154	0.157836	23594	5	107	2.32828	0.0644418	0.141315
GO:0090150	establishment of protein localization to membrane	0.0172718	8	2.28169	0.0258062	0.15865	121228	8	239	1.66779	0.109503	0.203387
GO:0055086	nucleobase-containing small molecule metabolic process	0.0497313	17	1.68393	0.0258085	0.15865	240141	17	603	1.40469	0.101105	0.190713
GO:0043009	chordate embryonic development	0.0775893	24	1.52375	0.0261957	0.159469	253962	25	639	1.94935	0.00120741	0.0117917
GO:0009725	response to hormone	0.0858127	26	1.49254	0.0263401	0.159469	180816	26	825	1.57025	0.0158534	0.0568003
GO:0000377	RNA splicing, via transesterification reactions with bulged adenosine as nucleophile	0.0241038	10	2.04371	0.0264685	0.159469	171812	10	285	1.74826	0.0625396	0.13938
GO:0000398	mRNA splicing, via spliceosome	0.0241038	10	2.04371	0.0264685	0.159469	171812	10	285	1.74826	0.0625396	0.13938
GO:0042129	regulation of T cell proliferation	0.0174369	8	2.26008	0.0270887	0.162196	100603	7	171	2.03963	0.0574007	0.133165
GO:0060997	dendritic spine morphogenesis	0.00823444	5	2.99116	0.0272561	0.162196	114289	5	55	4.52957	0.00484645	0.027513
GO:0030501	positive regulation of bone mineralization	0.00824925	5	2.98579	0.0274376	0.162196	323391	5	41	6.07625	0.00131177	0.0122197
GO:0000375	RNA splicing, via transesterification reactions	0.0242545	10	2.03101	0.0274567	0.162196	171812	10	289	1.72406	0.0673085	0.145295
GO:0034470	ncRNA processing	0.0242772	10	2.02911	0.027608	0.162298	98396	10	384	1.29753	0.244518	0.345117
GO:0071695	anatomical structure maturation	0.024338	10	2.02404	0.0280157	0.162792	156263	10	232	2.14764	0.0191277	0.064884
GO:0060541	respiratory system development	0.0314577	12	1.87914	0.0280574	0.162792	133966	12	203	2.94534	0.000850302	0.00981813
GO:0051254	positive regulation of RNA metabolic process	0.185588	49	1.30062	0.028185	0.162792	192699	51	1765	1.43971	0.00509416	0.0284287
GO:0043434	response to peptide hormone	0.0388556	14	1.77492	0.0282299	0.162792	198538	14	402	1.73521	0.0330951	0.0936407
GO:0071900	regulation of protein serine/threonine kinase activity	0.0427489	15	1.7285	0.0288914	0.164355	229545	15	361	2.0703	0.00653508	0.033119
GO:0001932	regulation of protein phosphorylation	0.111709	32	1.41113	0.028922	0.164355	176558	32	1039	1.53456	0.0108271	0.0445975
GO:0090305	nucleic acid phosphodiester bond hydrolysis	0.0144225	7	2.39091	0.0289583	0.164355	71165	7	234	1.4905	0.191944	0.290555
GO:2000113	negative regulation of cellular macromolecule biosynthetic process	0.0144409	7	2.38786	0.0291293	0.164355	204525	7	180	1.93765	0.0713377	0.149723
GO:0051101	regulation of DNA binding	0.0144463	7	2.38697	0.0291795	0.164355	112220	7	117	2.981	0.00934581	0.039837
GO:0046425	regulation of receptor signaling pathway via JAK-STAT	0.00841336	5	2.92755	0.0294996	0.165389	86038	5	97	2.56831	0.0457507	0.115666
GO:0050870	positive regulation of T cell activation	0.0245899	10	2.00331	0.0297509	0.166029	61749	11	239	2.29321	0.00914881	0.0395643
GO:0070665	positive regulation of leukocyte proliferation	0.0178265	8	2.21069	0.0302883	0.167656	139018	7	159	2.19357	0.0416564	0.109665
GO:1901796	regulation of signal transduction by p53 class mediator	0.00847658	5	2.90572	0.0303193	0.167656	101048	5	96	2.59507	0.0440858	0.111993
GO:0045165	cell fate commitment	0.0469581	16	1.67847	0.0308669	0.167818	233856	16	274	2.9095	0.000141971	0.00485822
GO:0023052	signaling	0.518538	119	1.1305	0.0312017	0.167818	169195	134	5999	1.11295	0.072183	0.1505
GO:0045934	negative regulation of nucleobase-containing compound metabolic process	0.160131	43	1.32281	0.0312283	0.167818	171080	47	1459	1.60506	0.000859391	0.00981813
GO:0072655	establishment of protein localization to mitochondrion	0.00855008	5	2.88074	0.0312904	0.167818	141044	5	117	2.12928	0.0868161	0.172351
GO:0019941	modification-dependent protein catabolic process	0.050921	17	1.64458	0.0313145	0.167818	126435	17	655	1.29317	0.169146	0.267759
GO:0042770	signal transduction in response to DNA damage	0.0146808	7	2.34883	0.0314223	0.167818	152678	7	170	2.05163	0.0559657	0.131092
GO:0021915	neural tube development	0.0213487	9	2.07671	0.0314581	0.167818	335448	10	163	3.05676	0.00171305	0.0144062
GO:0000122	negative regulation of transcription by RNA polymerase II	0.108263	31	1.41054	0.0315446	0.167818	180536	32	917	1.73872	0.00173786	0.0145141
GO:0071840	cellular component organization or biogenesis	0.513766	118	1.13141	0.0315958	0.167818	183716	149	5871	1.26451	0.000347012	0.00666152
GO:0060349	bone morphogenesis	0.0147369	7	2.33989	0.0319754	0.169092	354159	7	92	3.79105	0.00251967	0.0191907
GO:0045892	negative regulation of DNA-templated transcription	0.14304	39	1.34311	0.0325847	0.169732	183547	42	1245	1.68085	0.000669531	0.00897697
GO:0097061	dendritic spine organization	0.0116405	6	2.53912	0.0326016	0.169732	185330	6	77	3.88249	0.00449559	0.0261738
GO:1903507	negative regulation of nucleic acid-templated transcription	0.143077	39	1.34276	0.0327018	0.169732	183547	42	1247	1.67816	0.000691243	0.00897697
GO:0051641	cellular localization	0.283386	70	1.21681	0.0328678	0.169732	155564	78	3087	1.25895	0.0163859	0.0583628
GO:1902679	negative regulation of RNA biosynthetic process	0.143139	39	1.34218	0.0328934	0.169732	183547	42	1249	1.67547	0.000713578	0.00909624
GO:0060350	endochondral bone morphogenesis	0.00867944	5	2.8378	0.0330462	0.169732	376315	5	55	4.52957	0.00484645	0.027513
GO:0048522	positive regulation of cellular process	0.474976	110	1.14084	0.0330774	0.169732	178697	135	5219	1.28883	0.000351377	0.00666152
GO:0070585	protein localization to mitochondrion	0.008707	5	2.82882	0.0334281	0.170636	141044	5	121	2.0589	0.0967679	0.185168
GO:0040029	epigenetic regulation of gene expression	0.011725	6	2.52083	0.0335842	0.170636	112982	6	138	2.16632	0.0598687	0.13628
GO:0006996	organelle organization	0.269787	67	1.22337	0.0336764	0.170636	160121	74	3190	1.15582	0.0958901	0.184322
GO:0048856	anatomical structure development	0.534764	122	1.12383	0.0338621	0.170655	192224	139	5460	1.26845	0.000561777	0.0085039
GO:0031016	pancreas development	0.0149392	7	2.3082	0.0340243	0.170655	166585	7	79	4.4149	0.0010402	0.0109538
GO:0043632	modification-dependent macromolecule catabolic process	0.0514645	17	1.62721	0.0341029	0.170655	126435	17	664	1.27565	0.182923	0.282551
GO:0031334	positive regulation of protein-containing complex assembly	0.0182911	8	2.15453	0.0344332	0.171599	187888	8	179	2.22683	0.0283524	0.0833367
GO:0050806	positive regulation of synaptic transmission	0.0218438	9	2.02964	0.0355705	0.175996	122776	9	152	2.95018	0.00364049	0.0238305
GO:0072359	circulatory system development	0.139648	38	1.34046	0.0357316	0.175996	217713	40	1054	1.8909	8.32403e-05	0.00447379
GO:0051588	regulation of neurotransmitter transport	0.0151035	7	2.28309	0.0357515	0.175996	224871	7	102	3.41938	0.00448297	0.0261738
GO:0043412	macromolecule modification	0.317519	77	1.19461	0.0361384	0.177007	169611	86	3582	1.19625	0.0376544	0.101785
GO:0071496	cellular response to external stimulus	0.0290549	11	1.86499	0.0362491	0.177007	115195	11	310	1.76799	0.0491661	0.120605
GO:0010605	negative regulation of macromolecule metabolic process	0.252496	63	1.22911	0.0367752	0.178855	178931	71	2613	1.35384	0.0043627	0.0261546
GO:0071375	cellular response to peptide hormone stimulus	0.0292194	11	1.85449	0.0375019	0.181659	231640	11	292	1.87698	0.0343608	0.0958777
GO:0097696	receptor signaling pathway via STAT	0.015306	7	2.25289	0.0379585	0.183139	69546	7	169	2.06377	0.0545533	0.128965
GO:0042325	regulation of phosphorylation	0.127327	35	1.3541	0.0383322	0.183588	195515	35	1174	1.48542	0.0125485	0.0488625
GO:0010906	regulation of glucose metabolic process	0.00904627	5	2.72273	0.0383549	0.183588	161527	5	95	2.62238	0.0424579	0.110782
GO:0061333	renal tubule morphogenesis	0.0153642	7	2.24436	0.0386088	0.183921	238782	7	79	4.4149	0.0010402	0.0109538
GO:1903037	regulation of leukocyte cell-cell adhesion	0.036838	13	1.73841	0.0388457	0.183921	91939	14	351	1.98733	0.0117967	0.0465337
GO:0042127	regulation of cell population proliferation	0.175958	46	1.28781	0.0388802	0.183921	193606	46	1569	1.46078	0.00599733	0.0315773
GO:0009894	regulation of catabolic process	0.0807695	24	1.46375	0.0391249	0.184359	116658	24	924	1.29416	0.11874	0.213661
GO:0010506	regulation of autophagy	0.0294468	11	1.84017	0.0392832	0.184387	88723	11	328	1.67097	0.0677956	0.146086
GO:0051146	striated muscle cell differentiation	0.033211	12	1.77993	0.0397819	0.186007	299700	12	262	2.28207	0.00688922	0.0337767
GO:0043488	regulation of mRNA stability	0.0122402	6	2.41471	0.0399946	0.186283	225285	6	153	1.95393	0.0883005	0.174156
GO:0006468	protein phosphorylation	0.154191	41	1.30987	0.0404502	0.187303	207333	41	1477	1.3831	0.0214613	0.0696772
GO:0048813	dendrite morphogenesis	0.0223953	9	1.97965	0.0405725	0.187303	116351	9	135	3.32168	0.00163068	0.0141054
GO:1902531	regulation of intracellular signal transduction	0.16757	44	1.29348	0.0406777	0.187303	162725	47	1623	1.44288	0.00685633	0.0337521
GO:0050789	regulation of biological process	0.76447	166	1.06967	0.041135	0.187485	169224	230	10725	1.06851	0.0648618	0.141783
GO:0051247	positive regulation of protein metabolic process	0.141172	38	1.32599	0.0411614	0.187485	120750	39	1412	1.37619	0.0263499	0.0784021
GO:2001020	regulation of response to DNA damage stimulus	0.0260488	10	1.89111	0.041321	0.187485	148455	10	285	1.74826	0.0625396	0.13938
GO:0048598	embryonic morphogenesis	0.0812678	24	1.45478	0.0415217	0.187485	269625	26	589	2.19942	0.000156747	0.00486718
GO:0009117	nucleotide metabolic process	0.0449145	15	1.64516	0.0415848	0.187485	232131	15	531	1.40749	0.11676	0.211355
GO:0043255	regulation of carbohydrate biosynthetic process	0.00925819	5	2.66041	0.0416462	0.187485	60086	5	92	2.7079	0.0377949	0.101937
GO:0106027	neuron projection organization	0.0123805	6	2.38736	0.0418647	0.187771	185330	6	86	3.47618	0.00767689	0.0363153
GO:0009057	macromolecule catabolic process	0.102619	29	1.39211	0.0428343	0.190014	142996	29	1290	1.1201	0.288704	0.383355
GO:0031331	positive regulation of cellular catabolic process	0.0374039	13	1.71211	0.0429527	0.190014	159289	13	395	1.63982	0.0564691	0.131571
GO:0090407	organophosphate biosynthetic process	0.045122	15	1.6376	0.0429823	0.190014	150481	15	539	1.3866	0.127534	0.222221
GO:0010770	positive regulation of cell morphogenesis involved in differentiation	0.00934767	5	2.63494	0.0430859	0.190014	133961	5	79	3.1535	0.0213157	0.0693906
GO:0120162	positive regulation of cold-induced thermogenesis	0.0124745	6	2.36936	0.0431494	0.190014	251780	6	97	3.08198	0.0134516	0.0515503
GO:0031399	regulation of protein modification process	0.150556	40	1.30877	0.0433438	0.190179	155063	42	1463	1.43039	0.0119831	0.0469629
GO:0006753	nucleoside phosphate metabolic process	0.0452593	15	1.63263	0.0439254	0.190485	232131	15	539	1.3866	0.127534	0.222221
GO:0042098	T cell proliferation	0.0192343	8	2.04888	0.0439976	0.190485	100603	7	201	1.73521	0.110994	0.203966
GO:0007163	establishment or maintenance of cell polarity	0.0300369	11	1.80402	0.0441802	0.190485	178436	11	223	2.45775	0.00555624	0.030309
GO:0010243	response to organonitrogen compound	0.103005	29	1.3869	0.0445965	0.190485	197452	31	990	1.56019	0.0096742	0.0406511
GO:0106106	cold-induced thermogenesis	0.0192896	8	2.04301	0.0446078	0.190485	204725	8	143	2.78743	0.00832304	0.0378917
GO:0120161	regulation of cold-induced thermogenesis	0.0192896	8	2.04301	0.0446078	0.190485	204725	8	143	2.78743	0.00832304	0.0378917
GO:0051591	response to cAMP	0.00944118	5	2.60884	0.0446219	0.190485	460816	5	89	2.79917	0.0334604	0.0941269
GO:0009790	embryo development	0.133301	36	1.33037	0.044672	0.190485	231302	39	1081	1.79758	0.000288339	0.00616489
GO:0002705	positive regulation of leukocyte mediated immunity	0.00952012	5	2.58721	0.0459439	0.195221	23594	5	126	1.97719	0.109981	0.20365
GO:0006281	DNA repair	0.0416774	14	1.65474	0.0461725	0.195507	132204	14	533	1.30873	0.186462	0.286193
GO:0050794	regulation of cellular process	0.745056	162	1.0711	0.0467589	0.1973	170787	220	10160	1.07889	0.050108	0.12161
GO:0045184	establishment of protein localization	0.14263	38	1.31243	0.0469278	0.197325	132152	40	1555	1.28168	0.062417	0.13938
GO:1902905	positive regulation of supramolecular fiber organization	0.0160913	7	2.14294	0.047359	0.197951	213351	7	168	2.07605	0.0531634	0.126237
GO:0007165	signal transduction	0.475898	109	1.12828	0.0474036	0.197951	165581	122	5526	1.10001	0.113213	0.206477
GO:0016043	cellular component organization	0.505591	115	1.12048	0.0477257	0.198611	185966	144	5678	1.26362	0.000492089	0.00794559
GO:0043271	negative regulation of ion transport	0.016148	7	2.13543	0.0480893	0.199439	115707	7	142	2.45618	0.0246358	0.0754625
GO:0009966	regulation of signal transduction	0.289022	70	1.19309	0.0485456	0.199812	142616	75	2826	1.32233	0.00602999	0.0316118
GO:0001659	temperature homeostasis	0.0231908	9	1.91175	0.0485955	0.199812	202677	9	174	2.57717	0.0086643	0.0381544
GO:0010675	regulation of cellular carbohydrate metabolic process	0.0128601	6	2.29831	0.0486742	0.199812	146173	6	139	2.15073	0.0615667	0.138582
GO:0046683	response to organophosphorus	0.0129014	6	2.29097	0.0492898	0.20099	395580	6	127	2.35395	0.043051	0.111125
GO:0044070	regulation of anion transport	0.00971422	5	2.53551	0.0492932	0.20099	211576	5	88	2.83098	0.0320879	0.0912169
GO:0006915	apoptotic process	0.174457	45	1.27065	0.049639	0.201721	223826	49	1803	1.3541	0.017719	0.0610624
GO:0002440	production of molecular mediator of immune response	0.0163091	7	2.11433	0.0502065	0.202463	57762	8	221	1.80363	0.0780866	0.159344
GO:0015031	protein transport	0.134676	36	1.31679	0.0506117	0.202463	135315	38	1460	1.29682	0.0594769	0.136156
GO:0051338	regulation of transferase activity	0.0956999	27	1.38981	0.050699	0.202463	202554	28	849	1.64324	0.00708875	0.034247
GO:0009896	positive regulation of catabolic process	0.0461925	15	1.59965	0.0507284	0.202463	160071	15	489	1.52838	0.0694347	0.147531
GO:0043487	regulation of RNA stability	0.0130187	6	2.27032	0.0510676	0.202463	225285	6	164	1.82288	0.113102	0.206477
GO:0051099	positive regulation of binding	0.0198534	8	1.98499	0.0511465	0.202463	84359	8	168	2.37263	0.0203447	0.0674999
GO:0050896	response to stimulus	0.622147	138	1.09267	0.0512359	0.202463	158611	169	8154	1.03268	0.303986	0.398838
GO:0045661	regulation of myoblast differentiation	0.00982807	5	2.50614	0.051323	0.202463	488446	5	73	3.41269	0.0156426	0.0563784
GO:0016241	regulation of macroautophagy	0.0130454	6	2.26567	0.0514774	0.202463	128712	6	154	1.94124	0.0904197	0.17661
GO:0051603	proteolysis involved in protein catabolic process	0.0583144	18	1.52055	0.0514934	0.202463	121864	18	748	1.199	0.246906	0.346564
GO:2000026	regulation of multicellular organismal development	0.166	43	1.27604	0.0517303	0.202526	199495	45	1304	1.71943	0.000261416	0.00602256
GO:0031047	gene silencing by RNA	0.00985687	5	2.49882	0.0518441	0.202526	36285	5	115	2.16632	0.0820519	0.165058
GO:0080135	regulation of cellular response to stress	0.0707486	21	1.4622	0.0523399	0.203288	200636	22	666	1.64588	0.015756	0.0566188
GO:0044260	cellular macromolecule metabolic process	0.234451	58	1.21865	0.0527011	0.203288	140157	63	2911	1.07832	0.275256	0.371894
GO:0042692	muscle cell differentiation	0.0464677	15	1.59017	0.0528689	0.203288	254371	15	360	2.07605	0.00637644	0.0327198
GO:0002520	immune system development	0.0961207	27	1.38373	0.0529723	0.203288	211760	29	962	1.50201	0.0193189	0.0653497
GO:0008064	regulation of actin polymerization or depolymerization	0.0131501	6	2.24764	0.053103	0.203288	90420	6	146	2.04761	0.0742445	0.15343
GO:0061013	regulation of mRNA catabolic process	0.0131648	6	2.24512	0.053335	0.203288	225285	6	168	1.77947	0.122913	0.218573
GO:0017148	negative regulation of translation	0.0131754	6	2.24333	0.0535008	0.203288	227046	6	163	1.83406	0.110714	0.203762
GO:0048704	embryonic skeletal system morphogenesis	0.0131799	6	2.24255	0.0535726	0.203288	267414	6	93	3.21453	0.0110846	0.0447543
GO:0001649	osteoblast differentiation	0.0310639	11	1.74438	0.0536784	0.203288	179986	11	216	2.5374	0.00438781	0.0261738
GO:0010628	positive regulation of gene expression	0.109153	30	1.35391	0.0537178	0.203288	116771	29	1072	1.34789	0.063197	0.140147
GO:0001701	in utero embryonic development	0.0426918	14	1.61543	0.0542461	0.204648	198902	14	382	1.82606	0.0227709	0.071999
GO:0022604	regulation of cell morphogenesis	0.03495	12	1.69137	0.0544632	0.204766	146998	12	298	2.00639	0.0176942	0.0610624
GO:0060348	bone development	0.0311635	11	1.7388	0.0546675	0.204766	293171	11	217	2.5257	0.00454157	0.026315
GO:0006511	ubiquitin-dependent protein catabolic process	0.0506981	16	1.55465	0.0547845	0.204766	134078	16	645	1.23598	0.226461	0.325899
GO:0008283	cell population proliferation	0.202982	51	1.2377	0.0551203	0.205387	209068	51	1852	1.37208	0.0124282	0.0485503
GO:0045944	positive regulation of transcription by RNA polymerase II	0.140216	37	1.2999	0.0558782	0.207572	199169	39	1204	1.61394	0.00217447	0.0173243
GO:1903039	positive regulation of leukocyte cell-cell adhesion	0.0275823	10	1.78596	0.0564736	0.209142	61749	11	262	2.0919	0.0171733	0.0601067
GO:0031503	protein-containing complex localization	0.0167797	7	2.05503	0.0567267	0.209439	134628	7	168	2.07605	0.0531634	0.126237
GO:0045893	positive regulation of DNA-templated transcription	0.176253	45	1.25771	0.0571758	0.209818	185192	47	1633	1.43404	0.0076486	0.0363153
GO:1903508	positive regulation of nucleic acid-templated transcription	0.176253	45	1.25771	0.0571758	0.209818	185192	47	1633	1.43404	0.0076486	0.0363153
GO:0007389	pattern specification process	0.0633028	19	1.47855	0.0578449	0.211632	237048	20	449	2.21939	0.000795135	0.00981813
GO:0010498	proteasomal protein catabolic process	0.0392845	13	1.63014	0.0587818	0.213801	142416	13	494	1.31119	0.195769	0.294872
GO:0051258	protein polymerization	0.0240848	9	1.84078	0.0587966	0.213801	179381	9	259	1.73138	0.0782905	0.159344
GO:0030099	myeloid cell differentiation	0.0393044	13	1.62932	0.0589673	0.213801	241192	13	377	1.71811	0.0417542	0.109684
GO:1904063	negative regulation of cation transmembrane transport	0.0102962	5	2.39219	0.0601787	0.215952	151730	5	88	2.83098	0.0320879	0.0912169
GO:1902680	positive regulation of RNA biosynthetic process	0.176921	45	1.25296	0.0601902	0.215952	185192	47	1639	1.42879	0.00816007	0.0374312
GO:0009165	nucleotide biosynthetic process	0.020584	8	1.91453	0.0605026	0.215952	202963	8	251	1.58806	0.133777	0.230775
GO:0042102	positive regulation of T cell proliferation	0.0103153	5	2.38777	0.0605571	0.215952	33346	4	99	2.01314	0.138175	0.234735
GO:0050793	regulation of developmental process	0.273691	66	1.18792	0.060623	0.215952	218704	72	2342	1.53178	0.000132042	0.00479578
GO:1901293	nucleoside phosphate biosynthetic process	0.0206018	8	1.91288	0.0607429	0.215952	202963	8	253	1.5755	0.138071	0.234735
GO:0001654	eye development	0.0555245	17	1.50823	0.0609819	0.215952	131886	17	377	2.24676	0.00169172	0.0144062
GO:0019637	organophosphate metabolic process	0.0762356	22	1.42157	0.0609873	0.215952	187067	22	933	1.17487	0.246973	0.346564
GO:0051098	regulation of binding	0.0395965	13	1.6173	0.0617451	0.216571	96822	13	351	1.84538	0.0256036	0.0769379
GO:0043433	negative regulation of DNA-binding transcription factor activity	0.0171217	7	2.01398	0.0617807	0.216571	95801	7	161	2.16632	0.0440591	0.111993
GO:0070727	cellular macromolecule localization	0.218342	54	1.21831	0.0619208	0.216571	137471	59	2284	1.28708	0.0246764	0.0754625
GO:0046928	regulation of neurotransmitter secretion	0.013687	6	2.15947	0.0619354	0.216571	253630	6	88	3.39718	0.00856043	0.0381544
GO:0150063	visual system development	0.0556587	17	1.50459	0.0620668	0.216571	131886	17	381	2.22317	0.0018906	0.0153659
GO:0001666	response to hypoxia	0.0280927	10	1.75352	0.0622351	0.216571	233690	10	274	1.81844	0.0505749	0.122004
GO:0001935	endothelial cell proliferation	0.0207403	8	1.90011	0.062634	0.217335	264036	8	146	2.73015	0.00937535	0.039837
GO:0007159	leukocyte cell-cell adhesion	0.0397293	13	1.6119	0.063036	0.217488	91939	14	385	1.81183	0.0241415	0.0747707
GO:0007018	microtubule-based movement	0.0319727	11	1.69479	0.0631556	0.217488	234479	11	345	1.58863	0.0891049	0.175457
GO:0001838	embryonic epithelial tube formation	0.0172366	7	2.00055	0.0635392	0.217488	287447	7	127	2.74627	0.0142335	0.0531605
GO:0045778	positive regulation of ossification	0.0104652	5	2.35356	0.0635768	0.217488	323391	5	50	4.98253	0.00320189	0.0223657
GO:0012501	programmed cell death	0.177667	45	1.2477	0.0636948	0.217488	223826	49	1853	1.31756	0.0275152	0.0810729
GO:1990845	adaptive thermogenesis	0.0208212	8	1.89272	0.0637573	0.217488	204725	8	156	2.55514	0.0136051	0.051974
GO:0003179	heart valve morphogenesis	0.0104889	5	2.34826	0.0640605	0.217488	255487	5	53	4.7005	0.00413002	0.0253881
GO:0009056	catabolic process	0.186828	47	1.23926	0.064115	0.217488	141081	50	2422	1.0286	0.437894	0.516852
GO:0009653	anatomical structure morphogenesis	0.31725	75	1.16456	0.0652542	0.220734	195552	80	2578	1.54617	3.64991e-05	0.00315718
GO:1901652	response to peptide	0.0479703	15	1.54036	0.065667	0.221512	194813	15	480	1.55704	0.0612875	0.138425
GO:0044281	small molecule metabolic process	0.133412	35	1.29234	0.0665407	0.222918	179359	35	1678	1.03926	0.431151	0.511886
GO:0034766	negative regulation of ion transmembrane transport	0.0106125	5	2.3209	0.0666245	0.222918	151730	5	93	2.67878	0.0393125	0.105326
GO:0030832	regulation of actin filament length	0.0139651	6	2.11646	0.0668331	0.222918	90420	6	149	2.00639	0.0801009	0.162353
GO:0051716	cellular response to stimulus	0.556239	124	1.09816	0.0669076	0.222918	157309	146	6897	1.05473	0.221087	0.320258
GO:0007017	microtubule-based process	0.0771743	22	1.40428	0.067662	0.222918	271480	22	815	1.34498	0.0981361	0.18686
GO:0051172	negative regulation of nitrogen compound metabolic process	0.224289	55	1.20798	0.0678813	0.222918	180641	62	2253	1.37113	0.00598259	0.0315773
GO:0031328	positive regulation of cellular biosynthetic process	0.201315	50	1.22348	0.0679308	0.222918	181419	55	1944	1.40967	0.00559081	0.0303609
GO:1901653	cellular response to peptide	0.036284	12	1.62918	0.0679536	0.222918	224226	12	353	1.69378	0.0536442	0.12713
GO:0030324	lung development	0.0285742	10	1.72397	0.0680097	0.222918	146036	10	180	2.76807	0.00352428	0.0233219
GO:2000779	regulation of double-strand break repair	0.0106806	5	2.3061	0.0680608	0.222918	158062	5	119	2.0935	0.091722	0.178578
GO:0006302	double-strand break repair	0.021147	8	1.86357	0.0684025	0.222918	137559	8	271	1.47086	0.179694	0.278629
GO:0048706	embryonic skeletal system development	0.0211484	8	1.86345	0.0684224	0.222918	262075	8	126	3.16351	0.00393578	0.0250271
GO:0007259	receptor signaling pathway via JAK-STAT	0.0140558	6	2.10281	0.0684768	0.222918	79060	6	162	1.84538	0.108352	0.201559
GO:0051495	positive regulation of cytoskeleton organization	0.0175678	7	1.96283	0.0687767	0.223294	213351	7	186	1.87514	0.0816545	0.164806
GO:0043010	camera-type eye development	0.048352	15	1.5282	0.0692256	0.223611	141358	15	330	2.26478	0.00287769	0.0208676
GO:0002062	chondrocyte differentiation	0.0212045	8	1.85851	0.0692437	0.223611	273459	8	105	3.79621	0.00125416	0.0120221
GO:1905954	positive regulation of lipid localization	0.0107535	5	2.29048	0.0696168	0.224218	113564	5	108	2.30673	0.0665149	0.144354
GO:1902532	negative regulation of intracellular signal transduction	0.0484386	15	1.52547	0.0700504	0.225016	191934	16	475	1.67832	0.031031	0.0892603
GO:0065007	biological regulation	0.788452	169	1.05588	0.070502	0.225796	172596	239	11405	1.04412	0.150615	0.248503
GO:0022603	regulation of anatomical structure morphogenesis	0.116465	31	1.31121	0.0706661	0.225796	163407	31	874	1.76726	0.001591	0.0141054
GO:0006605	protein targeting	0.0250375	9	1.77075	0.0710877	0.226545	126355	9	300	1.49476	0.151145	0.248503
GO:0036293	response to decreased oxygen levels	0.0288474	10	1.70764	0.0714345	0.226972	233690	10	286	1.74214	0.0637107	0.140535
GO:0072080	nephron tubule development	0.0177399	7	1.9438	0.0715965	0.226972	238782	7	95	3.67134	0.00302037	0.021643
GO:0035051	cardiocyte differentiation	0.0250883	9	1.76716	0.0717855	0.226977	321801	9	139	3.2261	0.0019941	0.0159924
GO:0002822	regulation of adaptive immune response based on somatic recombination of immune receptors built from immunoglobulin superfamily domains	0.0142871	6	2.06876	0.0727784	0.229517	171637	6	169	1.76894	0.12543	0.221745
GO:0048731	system development	0.444374	101	1.11963	0.0733188	0.22963	207415	116	4111	1.40592	3.07259e-05	0.00295604
GO:0042594	response to starvation	0.017845	7	1.93234	0.0733539	0.22963	162222	7	199	1.75265	0.106794	0.19958
GO:0006796	phosphate-containing compound metabolic process	0.239359	58	1.19366	0.0733831	0.22963	203736	64	2578	1.23693	0.0403947	0.107041
GO:0006310	DNA recombination	0.0215007	8	1.83291	0.0736768	0.229955	89727	8	287	1.38886	0.220736	0.320258
GO:0060548	negative regulation of cell death	0.103846	28	1.32822	0.0739635	0.230257	203525	29	964	1.49889	0.0198018	0.0667968
GO:0072078	nephron tubule morphogenesis	0.0143755	6	2.05605	0.074461	0.231211	144900	6	75	3.98602	0.0039473	0.0250271
GO:0051246	regulation of protein metabolic process	0.221149	54	1.20285	0.0749403	0.232104	171775	56	2415	1.15537	0.137628	0.234735
GO:0055007	cardiac muscle cell differentiation	0.017953	7	1.92073	0.0751838	0.232264	381341	7	109	3.19979	0.00642598	0.0328349
GO:0016236	macroautophagy	0.0216248	8	1.82239	0.0755854	0.232854	99508	8	297	1.34209	0.248008	0.347211
GO:0023056	positive regulation of signaling	0.175479	44	1.23518	0.0757591	0.232854	130974	45	1628	1.37723	0.0174507	0.0607263
GO:0030323	respiratory tube development	0.0291967	10	1.68721	0.0759687	0.232907	146036	10	184	2.7079	0.00411724	0.0253881
GO:0010647	positive regulation of cell communication	0.175692	44	1.23368	0.0769366	0.235278	130974	45	1624	1.38063	0.0167863	0.0590935
GO:0048562	embryonic organ morphogenesis	0.0410747	13	1.5591	0.0771437	0.235317	248790	13	290	2.23355	0.00598814	0.0315773
GO:0072088	nephron epithelium morphogenesis	0.0145338	6	2.03365	0.0775326	0.23591	144900	6	77	3.88249	0.00449559	0.0261738
GO:0048880	sensory system development	0.0574418	17	1.45789	0.0777549	0.235993	131886	17	387	2.18871	0.00222554	0.0176152
GO:0009267	cellular response to starvation	0.014568	6	2.02888	0.0782049	0.236765	164216	6	163	1.83406	0.110714	0.203762
GO:0043269	regulation of ion transport	0.0785902	22	1.37898	0.0786665	0.236978	180960	23	671	1.70787	0.00915391	0.0395643
GO:0031960	response to corticosteroid	0.0181542	7	1.89944	0.0786666	0.236978	243288	7	160	2.17986	0.0428469	0.111125
GO:0071702	organic substance transport	0.20349	50	1.21041	0.078929	0.237179	144114	54	2305	1.16727	0.126362	0.222221
GO:0030833	regulation of actin filament polymerization	0.0111864	5	2.20183	0.0792645	0.237597	85871	5	128	1.9463	0.1155	0.209387
GO:0008104	protein localization	0.217482	53	1.20048	0.0798048	0.238585	123411	58	2274	1.27083	0.0321868	0.0912839
GO:0010811	positive regulation of cell-substrate adhesion	0.0146579	6	2.01644	0.0799882	0.238585	123896	6	120	2.49126	0.0340938	0.0953525
GO:0062013	positive regulation of small molecule metabolic process	0.0146977	6	2.01097	0.0807855	0.239273	108491	6	138	2.16632	0.0598687	0.13628
GO:0061326	renal tubule development	0.0182956	7	1.88476	0.08117	0.239273	238782	7	98	3.55895	0.00359384	0.0236529
GO:0016358	dendrite development	0.0374454	12	1.57866	0.0813454	0.239273	216423	12	231	2.58833	0.00253968	0.0192222
GO:0071214	cellular response to abiotic stimulus	0.0257575	9	1.72124	0.0813695	0.239273	240584	9	318	1.41015	0.191082	0.290339
GO:0104004	cellular response to environmental stimulus	0.0257575	9	1.72124	0.0813695	0.239273	240584	9	318	1.41015	0.191082	0.290339
GO:0009888	tissue development	0.217813	53	1.19866	0.0815539	0.239273	213044	56	1875	1.48811	0.00161179	0.0141054
GO:0030902	hindbrain development	0.0220156	8	1.79005	0.0817857	0.239273	219312	8	146	2.73015	0.00937535	0.039837
GO:0006974	cellular response to DNA damage stimulus	0.0662325	19	1.41314	0.0817992	0.239273	129487	19	803	1.17893	0.262138	0.36156
GO:0050792	regulation of viral process	0.0113102	5	2.17773	0.0821489	0.239716	230279	5	152	1.63899	0.190975	0.290339
GO:0001936	regulation of endothelial cell proliferation	0.0183705	7	1.87707	0.0825157	0.2399	273534	7	130	2.6829	0.0160014	0.0571612
GO:0051239	regulation of multicellular organismal process	0.288106	68	1.16268	0.0826082	0.2399	194013	75	2583	1.44673	0.000537201	0.00823481
GO:0006793	phosphorus metabolic process	0.241373	58	1.1837	0.083407	0.241641	207287	65	2602	1.24467	0.034863	0.0966744
GO:0016331	morphogenesis of embryonic epithelium	0.0221281	8	1.78094	0.0836267	0.241699	290841	8	151	2.63975	0.0113453	0.0453436
GO:0043254	regulation of protein-containing complex assembly	0.0377838	12	1.56452	0.0855419	0.246167	192765	12	378	1.58175	0.080171	0.162353
GO:0051051	negative regulation of transport	0.0458724	14	1.50342	0.0857043	0.246167	110080	14	407	1.71389	0.0361364	0.0990071
GO:0050678	regulation of epithelial cell proliferation	0.0499996	15	1.47785	0.0860575	0.246167	240576	15	348	2.14764	0.00470333	0.0271226
GO:0048518	positive regulation of biological process	0.511271	114	1.09839	0.0861928	0.246167	178150	143	5828	1.22255	0.00227158	0.0178629
GO:0008284	positive regulation of cell population proliferation	0.10118	27	1.31454	0.0863571	0.246167	186328	27	893	1.50648	0.0227408	0.071999
GO:0051234	establishment of localization	0.374708	86	1.1306	0.0863922	0.246167	162898	96	4300	1.11238	0.127456	0.222221
GO:0035966	response to topologically incorrect protein	0.0115049	5	2.14088	0.0867956	0.246736	105085	5	153	1.62828	0.194444	0.293589
GO:0010769	regulation of cell morphogenesis involved in differentiation	0.0115398	5	2.1344	0.0876441	0.248565	133961	5	95	2.62238	0.0424579	0.110782
GO:0060537	muscle tissue development	0.0584838	17	1.43191	0.0880491	0.249129	259133	18	389	2.30554	0.000934702	0.0103626
GO:0034762	regulation of transmembrane transport	0.0669662	19	1.39766	0.0887034	0.250218	174938	19	561	1.68749	0.0189554	0.0644804
GO:1901575	organic substance catabolic process	0.154998	39	1.23949	0.088847	0.250218	138733	41	1988	1.02758	0.451172	0.530628
GO:0030278	regulation of ossification	0.0187558	7	1.83851	0.0896358	0.251854	267638	7	114	3.05945	0.00815585	0.0374312
GO:0055013	cardiac muscle cell development	0.0116371	5	2.11656	0.0900295	0.252374	284597	5	74	3.36657	0.0165085	0.0584555
GO:0009891	positive regulation of biosynthetic process	0.205567	50	1.19817	0.0905862	0.253349	181419	55	1979	1.38473	0.00795936	0.0372154
GO:0032502	developmental process	0.566972	125	1.08606	0.0909233	0.253705	191274	143	5996	1.18829	0.00709826	0.034247
GO:0019827	stem cell population maintenance	0.0225876	8	1.74471	0.0913932	0.25443	168002	8	172	2.31745	0.0230423	0.0726673
GO:0050673	epithelial cell proliferation	0.0588541	17	1.4229	0.0919112	0.254676	260409	17	414	2.04597	0.00440922	0.0261738
GO:0051179	localization	0.419438	95	1.11573	0.0920921	0.254676	160208	109	4860	1.11748	0.0969414	0.185168
GO:0003170	heart valve development	0.0117209	5	2.10142	0.0921122	0.254676	255487	5	63	3.95439	0.00860124	0.0381544
GO:0007275	multicellular organism development	0.478325	107	1.10196	0.0933533	0.255723	199695	123	4540	1.34989	0.000104493	0.00478558
GO:1905952	regulation of lipid localization	0.0153009	6	1.93169	0.093411	0.255723	103355	6	158	1.8921	0.0991702	0.188237
GO:0045445	myoblast differentiation	0.0153016	6	1.93161	0.0934242	0.255723	407674	6	109	2.74268	0.0226277	0.0719217
GO:0034976	response to endoplasmic reticulum stress	0.0189628	7	1.81845	0.0935987	0.255723	169603	8	245	1.62695	0.121317	0.216867
GO:0014070	response to organic cyclic compound	0.0977031	26	1.3109	0.0936209	0.255723	252169	26	893	1.45068	0.0373218	0.10134
GO:0043161	proteasome-mediated ubiquitin-dependent protein catabolic process	0.0344107	11	1.57472	0.0937579	0.255723	163590	11	426	1.28657	0.238591	0.338727
GO:0072331	signal transduction by p53 class mediator	0.01534	6	1.92677	0.0942627	0.256522	100909	6	163	1.83406	0.110714	0.203762
GO:0072028	nephron morphogenesis	0.0153549	6	1.9249	0.0945894	0.256834	144900	6	80	3.7369	0.00542054	0.0298376
GO:0051250	negative regulation of lymphocyte activation	0.0153859	6	1.92102	0.0952702	0.257309	151736	6	156	1.91636	0.0947404	0.182692
GO:0002028	regulation of sodium ion transport	0.0118537	5	2.07788	0.0954605	0.257309	259887	5	88	2.83098	0.0320879	0.0912169
GO:0007043	cell-cell junction assembly	0.0228257	8	1.72651	0.095577	0.257309	271308	8	144	2.76807	0.00866344	0.0381544
GO:0042391	regulation of membrane potential	0.0550069	16	1.43287	0.0956146	0.257309	214513	16	408	1.95393	0.0086199	0.0381544
GO:0060538	skeletal muscle organ development	0.0191189	7	1.80359	0.0966536	0.259529	251579	8	164	2.4305	0.0178797	0.0613381
GO:0006810	transport	0.362631	83	1.1275	0.0979658	0.26247	164531	93	4163	1.11308	0.131253	0.227068
GO:0034249	negative regulation of cellular amide metabolic process	0.0155452	6	1.90134	0.0988092	0.263927	227046	6	184	1.62474	0.16605	0.264936
GO:0043085	positive regulation of catalytic activity	0.120478	31	1.26753	0.0990306	0.263927	162450	32	1113	1.43253	0.0261695	0.07825
GO:0060993	kidney morphogenesis	0.0192452	7	1.79176	0.0991634	0.263927	124355	7	97	3.59564	0.00339419	0.022963
GO:0070482	response to oxygen levels	0.0308242	10	1.59813	0.0994333	0.264065	233690	10	310	1.60727	0.0960852	0.184404
GO:0043500	muscle adaptation	0.0120601	5	2.04231	0.100789	0.267079	88836	5	100	2.49126	0.0509679	0.122341
GO:0051966	regulation of synaptic transmission, glutamatergic	0.0156561	6	1.88787	0.101315	0.267106	287760	6	76	3.93357	0.00421486	0.0256492
GO:0043067	regulation of programmed cell death	0.138749	35	1.24263	0.101589	0.267106	220351	39	1414	1.37425	0.0268642	0.0795416
GO:0006950	response to stress	0.286997	67	1.15001	0.10165	0.267106	172268	77	3627	1.05777	0.308924	0.404004
GO:0072175	epithelial tube formation	0.01937	7	1.78021	0.101681	0.267106	287447	7	139	2.50919	0.0222313	0.0714949
GO:0031330	negative regulation of cellular catabolic process	0.0193921	7	1.77819	0.102129	0.267701	56506	7	223	1.56402	0.162673	0.26176
GO:0032368	regulation of lipid transport	0.012121	5	2.03206	0.102387	0.267799	108882	5	130	1.91636	0.121149	0.216867
GO:0031109	microtubule polymerization or depolymerization	0.0121418	5	2.02857	0.102938	0.26866	344868	5	120	2.07605	0.0942276	0.182692
GO:0010608	post-transcriptional regulation of gene expression	0.0391117	12	1.5114	0.103301	0.269028	201491	12	481	1.24304	0.261109	0.360963
GO:0007498	mesoderm development	0.0194662	7	1.77142	0.103643	0.269339	275024	7	126	2.76807	0.0136765	0.0520826
GO:0098727	maintenance of cell number	0.0233032	8	1.69114	0.104292	0.270445	168002	8	175	2.27773	0.0252241	0.0769344
GO:0002684	positive regulation of immune system process	0.0728177	20	1.353	0.104603	0.270673	136402	21	839	1.24712	0.176377	0.27454
GO:0072006	nephron development	0.0272325	9	1.62802	0.105109	0.271259	191653	9	149	3.00958	0.00318929	0.0223657
GO:0071692	protein localization to extracellular region	0.0392506	12	1.50605	0.105278	0.271259	99996	12	340	1.75854	0.042538	0.110782
GO:0071705	nitrogen compound transport	0.171125	42	1.20904	0.105685	0.271729	152414	45	1902	1.17883	0.138126	0.234735
GO:0002376	immune system process	0.19423	47	1.19203	0.10646	0.272656	158521	51	2401	1.05835	0.353261	0.444698
GO:0021700	developmental maturation	0.0312678	10	1.57545	0.106496	0.272656	156263	10	284	1.75441	0.0613826	0.138425
GO:0003231	cardiac ventricle development	0.0234668	8	1.67935	0.107378	0.274335	234676	8	122	3.26723	0.00323203	0.0223657
GO:0045669	positive regulation of osteoblast differentiation	0.0123389	5	1.99618	0.108215	0.275891	210938	5	63	3.95439	0.00860124	0.0381544
GO:0002819	regulation of adaptive immune response	0.0159839	6	1.84915	0.108914	0.275974	171637	6	185	1.61595	0.168938	0.267759
GO:0055123	digestive system development	0.0235475	8	1.67359	0.108918	0.275974	123241	8	139	2.86764	0.00706086	0.034247
GO:0043933	protein-containing complex organization	0.139699	35	1.23418	0.108931	0.275974	187648	39	1596	1.21753	0.115411	0.209387
GO:0048511	rhythmic process	0.035474	11	1.52752	0.10951	0.276424	185599	11	293	1.87057	0.0350885	0.0967932
GO:0065009	regulation of molecular function	0.278902	65	1.14806	0.109649	0.276424	178712	70	2887	1.20809	0.05011	0.12161
GO:0044093	positive regulation of molecular function	0.157978	39	1.21611	0.109794	0.276424	140592	42	1486	1.40825	0.0152724	0.0557073
GO:0009628	response to abiotic stimulus	0.108478	28	1.27152	0.110481	0.277578	208064	29	1071	1.34914	0.0626115	0.13938
GO:0014902	myotube differentiation	0.0124342	5	1.98088	0.110814	0.277619	342881	5	112	2.22434	0.0751748	0.155088
GO:0006109	regulation of carbohydrate metabolic process	0.01607	6	1.83925	0.110956	0.277619	146173	6	169	1.76894	0.12543	0.221745
GO:0014706	striated muscle tissue development	0.0396952	12	1.48918	0.111756	0.279045	287670	12	234	2.55514	0.00282219	0.0207132
GO:0007269	neurotransmitter secretion	0.0199066	7	1.73223	0.112891	0.280632	256618	7	147	2.37263	0.0290294	0.0845064
GO:0099643	signal release from synapse	0.0199066	7	1.73223	0.112891	0.280632	256618	7	147	2.37263	0.0290294	0.0845064
GO:0051100	negative regulation of binding	0.0161589	6	1.82912	0.113087	0.280632	130088	6	153	1.95393	0.0883005	0.174156
GO:0022407	regulation of cell-cell adhesion	0.0523494	15	1.41151	0.114286	0.28254	81797	16	460	1.73305	0.0240391	0.0746444
GO:0098657	import into cell	0.0238315	8	1.65364	0.114437	0.28254	144246	8	236	1.68899	0.103844	0.194367
GO:0051493	regulation of cytoskeleton organization	0.0481755	14	1.43155	0.114577	0.28254	143712	14	498	1.40071	0.129942	0.225444
GO:0033036	macromolecule localization	0.251431	59	1.15595	0.114789	0.28254	137731	65	2710	1.19507	0.0694406	0.147531
GO:0031669	cellular response to nutrient levels	0.0200551	7	1.7194	0.116107	0.285204	155607	7	218	1.59989	0.150084	0.248295
GO:0045667	regulation of osteoblast differentiation	0.0201002	7	1.71554	0.117093	0.286859	188520	7	119	2.9309	0.0102067	0.0426216
GO:0009205	purine ribonucleoside triphosphate metabolic process	0.0126673	5	1.94442	0.1173	0.286859	249964	5	199	1.25189	0.369934	0.455738
GO:0042981	regulation of apoptotic process	0.136221	34	1.22953	0.117491	0.286859	210600	38	1387	1.36508	0.0313515	0.0899683
GO:0022613	ribonucleoprotein complex biogenesis	0.027979	9	1.58458	0.118484	0.287522	174433	9	423	1.06011	0.476908	0.552666
GO:0043603	cellular amide metabolic process	0.0828156	22	1.30862	0.118494	0.287522	215524	22	1056	1.03803	0.459734	0.53815
GO:0002706	regulation of lymphocyte mediated immunity	0.0127164	5	1.93691	0.118688	0.287522	23594	5	166	1.50076	0.241365	0.341464
GO:0006282	regulation of DNA repair	0.0163896	6	1.80338	0.118713	0.287522	144691	6	191	1.56519	0.1867	0.286195
GO:0060411	cardiac septum morphogenesis	0.0164271	6	1.79926	0.119639	0.288706	70991	6	68	4.39635	0.00241137	0.0187191
GO:0048534	hematopoietic or lymphoid organ development	0.0917398	24	1.28872	0.119899	0.288706	235848	26	915	1.4158	0.0476176	0.118166
GO:0043491	protein kinase B signaling	0.0202283	7	1.70468	0.119917	0.288706	271652	7	184	1.89553	0.0781245	0.159344
GO:0032835	glomerulus development	0.0128123	5	1.92241	0.121423	0.291573	206648	5	66	3.77464	0.0104186	0.0432086
GO:0032870	cellular response to hormone stimulus	0.0614161	17	1.36355	0.121589	0.291573	246173	17	567	1.49388	0.0660054	0.143764
GO:0140352	export from cell	0.0919605	24	1.28562	0.122177	0.291749	175204	24	824	1.45122	0.0441129	0.111993
GO:0050851	antigen receptor-mediated signaling pathway	0.0165316	6	1.78788	0.122244	0.291749	197710	5	166	1.50076	0.241365	0.341464
GO:0050790	regulation of catalytic activity	0.215123	51	1.16785	0.122693	0.291749	211744	52	2213	1.17077	0.127282	0.222221
GO:0032496	response to lipopolysaccharide	0.0282273	9	1.57064	0.12313	0.291749	242104	9	318	1.41015	0.191082	0.290339
GO:0006412	translation	0.0446001	13	1.43586	0.123176	0.291749	199901	13	623	1.03969	0.482963	0.557549
GO:0006839	mitochondrial transport	0.0128772	5	1.91273	0.123289	0.291749	141044	5	177	1.40749	0.28318	0.378511
GO:0019058	viral life cycle	0.0242879	8	1.62257	0.123614	0.291749	203099	8	301	1.32426	0.259214	0.359575
GO:0033993	response to lipid	0.0921134	24	1.28349	0.123772	0.291749	244956	25	876	1.42195	0.0493331	0.120692
GO:0098659	inorganic cation import across plasma membrane	0.0129043	5	1.90872	0.124072	0.291749	163920	5	116	2.14764	0.0844161	0.168972
GO:0099587	inorganic ion import across plasma membrane	0.0129043	5	1.90872	0.124072	0.291749	163920	5	116	2.14764	0.0844161	0.168972
GO:0001656	metanephros development	0.0166304	6	1.77727	0.12473	0.292729	145116	6	92	3.24947	0.0105423	0.0435724
GO:0034446	substrate adhesion-dependent cell spreading	0.0129891	5	1.89625	0.12654	0.296403	106079	5	108	2.30673	0.0665149	0.144354
GO:1901379	regulation of potassium ion transmembrane transport	0.0130065	5	1.8937	0.127051	0.297023	152360	5	88	2.83098	0.0320879	0.0912169
GO:2000112	regulation of cellular macromolecule biosynthetic process	0.0407766	12	1.44969	0.128465	0.299315	207670	12	453	1.31987	0.201675	0.301144
GO:0009144	purine nucleoside triphosphate metabolic process	0.0130568	5	1.88642	0.128525	0.299315	249964	5	204	1.22121	0.389841	0.47447
GO:0055085	transmembrane transport	0.142101	35	1.21332	0.129034	0.299442	141313	36	1454	1.23364	0.11132	0.204255
GO:0048583	regulation of response to stimulus	0.353622	80	1.11443	0.129074	0.299442	133510	88	3712	1.1812	0.0465051	0.1166
GO:0035295	tube development	0.137642	34	1.21684	0.129868	0.300708	225631	38	1025	1.84718	0.000202411	0.00544314
GO:1903311	regulation of mRNA metabolic process	0.0246417	8	1.59928	0.130989	0.302725	196342	8	286	1.39371	0.218072	0.31741
GO:1901214	regulation of neuron death	0.0368211	11	1.47163	0.131545	0.303431	256928	11	307	1.78527	0.0464411	0.1166
GO:0002237	response to molecule of bacterial origin	0.0286941	9	1.54509	0.13213	0.3042	242104	9	333	1.34663	0.227481	0.326397
GO:0006629	lipid metabolic process	0.110831	28	1.24451	0.132878	0.305343	169972	28	1315	1.06092	0.400332	0.483352
GO:0002285	lymphocyte activation involved in immune response	0.0169623	6	1.74249	0.133266	0.305653	44886	6	197	1.51752	0.205155	0.304464
GO:0010975	regulation of neuron projection development	0.0666668	18	1.33005	0.133549	0.305725	183780	19	422	2.24332	0.000941275	0.0103626
GO:0001568	blood vessel development	0.0886197	23	1.2785	0.133865	0.305851	206917	24	662	1.80635	0.00399966	0.0251247
GO:0000165	MAPK cascade	0.0886461	23	1.27812	0.134163	0.305851	222055	23	736	1.55704	0.0244782	0.0754474
GO:0008654	phospholipid biosynthetic process	0.0208606	7	1.65301	0.134362	0.305851	90502	7	242	1.44123	0.214467	0.313517
GO:0006897	endocytosis	0.0581127	16	1.35629	0.134628	0.305866	151749	17	558	1.51797	0.0587329	0.13522
GO:0009199	ribonucleoside triphosphate metabolic process	0.0132701	5	1.8561	0.134874	0.305866	249964	5	206	1.20935	0.397795	0.480769
GO:0044419	biological process involved in interspecies interaction between organisms	0.106615	27	1.24753	0.135658	0.307068	146920	28	1499	0.930692	0.683268	0.739444
GO:0045785	positive regulation of cell adhesion	0.0539301	15	1.37014	0.136076	0.30744	84714	16	459	1.73683	0.0236193	0.0737226
GO:0062012	regulation of small molecule metabolic process	0.0289154	9	1.53326	0.136516	0.30786	155316	9	304	1.47509	0.159635	0.258447
GO:0048738	cardiac muscle tissue development	0.0371389	11	1.45904	0.137075	0.308546	296812	11	219	2.50264	0.00486191	0.027513
GO:0003279	cardiac septum development	0.0209898	7	1.64284	0.137417	0.308743	153618	7	103	3.38618	0.00472913	0.0271421
GO:0032147	activation of protein kinase activity	0.0171417	6	1.72425	0.137994	0.30916	88756	6	145	2.06174	0.0723486	0.1505
[truncated: 671 more rows]

## Sheet: SP8. Enrichment using gprofiler
Supplementary table 8. Enrichment analysis using gprofiler
[truncated: 231 more rows]

[truncated: 17 more sheets: SP9. Tissue specificity, SP10. Colocalization, SP11. PrediXcan in SM, SP12. JTI in SM, SP13FOCUS, SP14. LDSC genetic correlation, SP15. MR results using IVW , SP16. MR results using WM, SP17. MR results using MR-Egger, SP18. Pleiotropy, SP19. Heterogenity, SP20.RHGS PRS logistic, SP21. RHGS PRS cox, SP22. RHGS measure logistic, SP23. RHGS measure Cox, SP24. RHGS measure log valid, SP25. RHGS measure Cox valid]
